# Supplementary material for: SMPDL3b modulates insulin receptor signaling in diabetic kidney disease
Source: Nat Commun. 2019 Jun 19;10:2692. doi: 10.1038/s41467-019-10584-4 (PMC6584700; doi:10.1038/s41467-019-10584-4)
Supplement: Supplementary file 4 — Supplementary Data 1 [file 41467_2019_10584_MOESM4_ESM.xlsx]

## Sheet: Lipidomics analysis
Supplementary Data 1. Lipidomic analysis of sphingolipids in control, SMPDL3b knockdown (siSMP) and SMPDL3b overexpressing (SMP OE) podocytes, related to Figure 1.
	Normalized Levels (pmolx10^6 cells)									Average			SD
Sphingomyelin species	CTRL-1	CTRL-2	CTRL-3	siSMP-1	siSMP-2	siSMP-3	SMP OE-1	SMP OE-2	SMP OE-3	CTRL	siSMP	SMP OE	CTRL	siSMP	SMP OE
SM C14:0	29.5647	77.3078	62.6286	28.6651	90.7958	53.8429	40.441	64.9628	55.5332	56.5004	57.7679	53.6457	19.9669	25.5162	53.6457
SM C16:0	39.8322	66.9719	61.6236	31.2615	12.0064	58.4288	29.9258	61.9248	42.2182	56.1426	33.8989	44.6896	11.738	19.0434	44.6896
SM C18:0	14.0462	23.9867	13.0461	10.125	20.9367	13.0149	16.8306	14.0786	8.8502	17.0264	14.6922	13.2531	4.93859	4.57045	13.2531
SM C18:1	23.2249	26.3526	27.1028	27.9197	45.7075	30.1488	21.5118	24.7714	16.6357	25.5601	34.592	20.973	1.67937	7.91237	20.973
SM C20:0	17.2192	46.749	20.6344	11.3214	39.2625	23.4549	18.8157	27.6914	16.5286	28.2009	24.6796	21.0119	13.1894	11.4397	21.0119
SM C20:1	2.97312	5.07157	3.84365	0.551717	6.48847	3.69546	4.23467	6.3469	3.41038	3.96278	3.57855	4.66398	0.860818	2.42508	4.66398
SM C22:0	32.9603	28.7174	35.5337	23.5294	14.0127	91.4196	56.5431	94.9327	52.4301	32.4038	42.9872	67.9686	2.81046	34.4666	67.9686
SM C22:1	74.4252	36.8918	41.5226	75.6547	44.7614	25.0761	72.1638	29.4645	17.9958	50.9465	48.4974	39.8747	16.7092	20.8169	39.8747
SM C24:0	32.5463	45.4894	22.5954	24.6222	31.6036	18.5154	23.7201	18.9631	12.2631	33.5437	24.9137	18.3154	9.373	5.34719	18.3154
SM C24:1	64.9677	42.3014	33.5898	70.8566	53.2409	31.164	54.0658	47.6117	14.4844	46.953	51.7538	38.7206	13.2255	16.2385	38.7206
SM C26:0	8.73409	10.2625	5.60573	6.98964	5.17999	4.39619	6.49676	4.31826	2.98969	8.20077	5.52194	4.60157	1.93815	1.08603	4.60157
SM C26:1	0.109185	28.7926	12.9244	BDL	13.2325	13.6815	18.1368	8.13578	6.88234	13.942	13.457	11.0516	11.732	0.224483	11.0516
Total sphingomeylin	340.603	438.895	340.651	311.497	377.228	366.839	362.886	403.202	250.222
Adjusted p-value (compare to CTRL)				0.9004			0.7665
	Normalized Levels (pmolx10^6 cells)									Average			SD
Ceramide species	CTRL-1	CTRL-2	CTRL-3	siSMP-1	siSMP-2	siSMP-3	SMP OE-1	SMP OE-2	SMP OE-3	CTRL	siSMP	SMP OE	CTRL	siSMP	SMP OE
Cer C14:0	17.8815	17.7669	16.9119	113.594	53.4153	19.2518	37.8367	20.0571	13.7654	17.5201	62.0871	23.8864	0.432592	39.0002	10.1933
Cer C16:0	21.8778	50.3637	52.4304	24.4157	27.5993	97.4835	78.4049	27.9652	34.3906	41.5573	49.8328	46.9202	13.9411	33.7192	22.417
Cer C18:0	40.4845	8.78178	37.5811	33.7412	19.6093	8.90285	15.0037	7.38363	14.4662	28.9491	20.7511	12.2845	14.3097	10.1723	3.47239
Cer C18:1	8.47085	6.81315	9.34795	11.3274	11.2504	7.74835	5.46753	6.83882	5.5107	8.21065	10.1087	5.93902	1.05105	1.66933	0.636502
Cer C20:0	9.09586	1.48946	1.34593	4.90018	2.60129	1.38599	2.70906	1.52563	0.883967	3.97708	2.96249	1.70622	3.62	1.45722	0.755956
Cer C20:1	1.079	0.412005	0.496049	0.72048	0.748173	0.432809	0.503167	0.405849	0.327063	0.662351	0.633821	0.412026	0.296606	0.142586	0.0720266
Cer C20:4	BDL	0.0453268	0.0896397	0.0270239	0.0359696	0.0226246	0.0445084	0.037948	0.0400629	0.0449888	0.0285394	0.0408398	0.036596	0.00555243	0.00273401
Cer C22:0	88.4124	86.5891	56.2011	117.578	128.713	68.0717	38.2354	51.4804	40.0607	77.0675	104.788	43.2589	14.7736	26.357	5.86109
Cer C22:1	22.9757	13.6763	12.7826	20.8816	29.518	14.0293	8.8833	13.0413	10.0836	16.4782	21.4763	10.6694	4.60889	6.33722	1.74731
Cer C24:0	62.5532	32.0339	196.843	38.9764	60.3611	26.0997	55.581	29.0517	236.63	97.1432	41.8124	107.088	71.5906	14.1302	92.2386
Cer C24:1	86.5321	76.3141	186.953	33.6031	44.295	18.7966	113.144	37.6723	129.215	116.6	32.2315	93.3439	49.9217	10.4548	39.9087
Cer C26:0	4.90029	49.6752	59.2818	24.3648	74.075	29.1853	11.443	26.016	32.959	37.9524	42.5417	23.4727	23.6982	22.3841	8.9661
Cer C26:1	12.5748	8.82967	18.8447	20.3708	46.8836	7.61213	8.41293	8.49011	7.58855	13.4164	24.9555	8.16386	4.13169	16.357	0.408028
Total ceramide	376.838	352.791	649.108	444.501	499.105	299.023	375.669	229.966	525.921
Adjusted p-value (compare to CTRL)				0.9191			0.7639
	Normalized Levels (pmolx10^6 cells)									Average			SD
Ceramide-1-phosphate species	CTRL-1	CTRL-2	CTRL-3	siSMP-1	siSMP-2	siSMP-3	SMP OE-1	SMP OE-2	SMP OE-3	CTRL	siSMP	SMP OE	CTRL	siSMP	SMP OE
Cer-1P C14:0	8.78967	BDL	0.0370897	2.09237	BDL	0.114096	1.07746	BDL	BDL	2.94225	1.10323	0.359154	4.13477	0.989137	0.50792
Cer-1P C16:0	2.25615	4.6609	2.66531	9.25692	11.5378	7.94338	1.75731	1.28833	1.17751	2.86079	9.57937	1.40772	1.29552	1.48502	0.251307
Cer-1P C18:0	1.89267	3.31945	1.18743	7.20345	2.22657	3.04051	1.06365	2.60901	1.23068	2.13318	4.15684	1.63445	0.886851	2.17975	0.692485
Cer-1P C18:1	1.20425	0.684171	1.18834	2.77927	1.76838	1.25923	1.53799	0.658116	1.14092	1.02559	1.93563	1.11234	0.241506	0.63172	0.359776
Cer-1P C20:0	BDL	0.885699	0.550024	BDL	1.80466	0.293659	0.090483	0.441271	0.101837	0.478574	1.04916	0.211197	0.365098	0.755502	0.162753
Cer-1P C20:1	0.031061	BDL	0.012897	BDL	BDL	BDL	BDL	BDL	0.0722486	0.0146527	BDL	0.0240829	0.0127412	n/a	0.0340583
Cer-1P C22:0	BDL	BDL	0	BDL	0.145181	BDL	0.0170033	0.0231033	0.0242326	BDL	0.145181	0.0214464	0.0536492	0	0.00317539
Cer-1P C22:1	BDL	0.0789266	0	BDL	0.179723	0.0739241	0.115673	0.129994	BDL	0.0263089	0.126824	0.0818888	0.0372064	0.0528995	0.0581985
Cer-1P C24:0	0.109448	3.26703	5.30887	BDL	4.41263	4.78078	BDL	3.38068	2.00094	2.89512	4.5967	1.79387	2.13888	0.184073	1.3879
Cer-1P C24:1	0.0311958	0.920635	0.703421	BDL	3.57913	2.43393	BDL	0.748563	0.279164	0.551751	3.00653	0.342576	0.378619	0.572596	0.308872
Cer-1P C26:0	0.100738	0.198506	0	BDL	0.202637	0.13082	0.0230311	BDL	0.0799502	0.0997478	0.166728	0.0343271	0.0810426	0.0359087	0.0336026
Cer-1P C26:1	BDL	0.125672	0.116421	0.0774632	BDL	0.150655	0.0122849	BDL	0.0775501	0.0806977	0.114059	0.029945	0.0571867	0.0365957	0.0340334
Total ceramide-1-phosphate	14.4152	14.141	11.7698	21.4095	25.8567	20.221	5.69489	9.27907	6.18503
Adjusted p-value (compare to CTRL)				0.0067			0.0457
	Normalized Levels (pmolx10^6 cells)									Average			SD
Diacylglycerol species	CTRL-1	CTRL-2	CTRL-3	siSMP-1	siSMP-2	siSMP-3	SMP OE-1	SMP OE-2	SMP OE-3	CTRL	siSMP	SMP OE	CTRL	siSMP	SMP OE
DAG C14:0/C16:0	87.1958	48.6006	45.9925	87.5878	78.5998	66.103	59.4383	47.8245	28.4837	60.5963	77.4302	45.2488	18.8388	8.81005	12.7677
DAG C14:0/C18:0	29.1363	21.08	16.0308	24.1667	33.0788	26.3226	12.2768	18.9319	8.83896	22.0823	27.856	13.3492	5.39703	3.7965	4.18964
DAG C14:0/C18:1	55.8474	26.6699	27.6009	50.0756	43.5493	41.4385	26.2209	24.4936	17.9969	36.7061	45.0211	22.9038	13.5403	3.67644	3.54063
DAG C16:0/C18:0	191.678	302.735	170.727	234.612	697.305	314.292	114.48	286.832	104.63	221.713	415.403	168.648	57.926	201.972	83.6659
DAG C16:0/C18:1	803.204	396.437	335.465	717.7	683.334	442.741	365.04	388.924	222.591	511.702	614.591	325.518	207.621	122.324	73.4309
DAG C16:0/C24:1	1.87627	10.6929	14.0495	1.36728	13.2492	15.0368	1.03962	7.8326	10.6293	8.87286	9.88445	6.50049	5.13361	6.06661	4.02667
DAG C16:1/C18:0	98.6904	56.1905	58.7515	82.6104	79.4601	62.9767	37.5675	46.765	33.3111	71.2108	75.0158	39.2146	19.4591	8.6095	5.61465
DAG C16:1/C18:1	186.231	87.16	84.9408	193.147	157.529	121.52	86.9744	86.7964	59.5985	119.444	157.399	77.7898	47.2345	29.2415	12.8634
DAG C16:1/C20:0	1.97843	3.11742	4.99921	5.82167	4.34744	4.73809	7.41175	3.30489	3.10327	3.36502	4.96907	4.60664	1.24559	0.623617	1.98522
DAG C16:1/C24:1	1.01648	3.07822	3.19573	0.942686	4.19962	4.75715	0.483754	3.22022	3.7295	2.43014	3.29982	2.47783	1.00076	1.68221	1.42527
DAG C18:0/C18:1	188.652	171.373	165.067	172.703	269.374	178.072	73.329	139.756	104.612	175.031	206.716	105.899	9.9702	44.3599	27.134
DAG C18:0/C18:2	37.8667	25.1662	16.4754	24.4027	25.4431	15.8912	11.3193	17.2946	9.01588	26.5027	21.9124	12.5432	8.78397	4.27872	3.48883
DAG C18:0/C20:4	395.006	218.332	88.6265	133.177	447.244	80.0711	73.1149	228.243	50.9137	233.988	220.164	117.424	125.568	162.027	78.8832
DAG C18:1/C24:0	1.01326	0.822878	0.733848	1.12929	1.87014	1.05205	0.572677	0.771949	0.671085	0.856663	1.35049	0.671904	0.116546	0.368798	0.0813546
DAG C18:1/C24:1	0.932738	2.48918	4.0354	0.642049	4.67955	4.6818	0.487726	2.50029	3.22277	2.48577	3.33446	2.07026	1.26666	1.90383	1.15724
DAG Di-C14:0	4.87542	7.04565	6.70967	3.23571	8.02422	8.21563	2.87057	5.39645	4.61709	6.21025	6.49185	4.2947	0.953779	2.30377	1.05608
DAG Di-C16:0	253.354	158.092	101.627	249.149	314.382	182.262	135.001	148.507	58.2939	171.024	248.598	113.934	62.6136	53.9391	39.728
DAG Di-C16:1	21.0091	11.3853	10.416	25.8647	20.1836	13.5949	14.5027	13.0409	7.35969	14.2701	19.8811	11.6344	4.78161	5.01369	3.08106
DAG Di-C18:0	6.20488	20.4157	14.7303	5.74775	4431.61	2317.3	3.81427	19.0407	10.0026	13.7836	2251.55	10.9525	5.84004	1807.45	6.25233
DAG Di-C18:1	36.0627	29.4462	30.6207	32.5928	53.3289	39.1451	13.5899	25.9385	19.4103	32.0432	41.6889	19.6462	2.88241	8.65448	5.04406
Total diacylglycerol	2401.83	1600.33	1200.79	2046.67	7370.79	3940.21	1039.54	1515.41	761.032
Adjusted p-value (compare to CTRL)				0.1779			0.8841
	Normalized Levels (pmolx10^6 cells)									Average			SD
Sphingosine	CTRL-1	CTRL-2	CTRL-3	siSMP-1	siSMP-2	siSMP-3	SMP OE-1	SMP OE-2	SMP OE-3	CTRL	siSMP	SMP OE	CTRL	siSMP	SMP OE
Total Sphingosine	0.0875194	0.067422	0.103778	0.0803474	0.124348	0.0842349	0.213916	0.0672365	0.0725315	0.0862398	0.09631	0.117895	0.0148698	0.0198891	0.0679315
Total Sphingosine-1-phosphate	0.0147837	0.020662	0.012744	0.094419	0.0260786	0.0941997	0.030563	0.014683	0.00883	0.0160632	0.0715657	0.0180253	0.00335674	0.0321644	0.00918185
Total dh-Sphingosine	0.0131267	0.007139	0.008681	0.0527679	0.011281	0.0762016	0.0200716	0.006673	0.0069312	0.0096489	0.0467502	0.0112253	0.00253848	0.0268431	0.00625617
Total dh-Sphingosine-1-phosphate	0.000370435	0.000947	0.0006866	0.0228895	0.0676959	0.0473792	0.00030467	0.0007398	0.0004892	0.000668012	0.0459882	0.000511223	0.000235748	0.0183186	0.000178322
