# Supplementary material for: SMPDL3b modulates insulin receptor signaling in diabetic kidney disease
Source: Nat Commun. 2019 Jun 19;10:2692. doi: 10.1038/s41467-019-10584-4 (PMC6584700; doi:10.1038/s41467-019-10584-4)
Supplement: Supplementary file 5 — Supplementary Data 2 [file 41467_2019_10584_MOESM5_ESM.xlsx]

## Sheet: Sheet1
Supplementary Data 2. Illumina sequencing mRNA data analysis in SMPDL3b overexpressing podocytes over control, related to Figure 2.
ALIGNMENT SUMMARY
Sample ID	Number of reads	Uniquely mapped reads	Unique Alignment %	Multi-mapped Reads	Multi Alignment %	Unmapped (too short)%
201708759-01	37133873	33012203	0.889005	3482570	0.0937842	0.0168
201708760-01	38852449	34418218	0.88587	3767788	0.0969768	0.0168
201708761-01	39542686	34440004	0.870958	4493884	0.113646	0.015
201708762-01	35235180	30587133	0.868085	4103628	0.116464	0.015
201708763-01	39146369	33955895	0.867409	4623243	0.118101	0.0141
201708764-01	68700945	59002354	0.858829	8671361	0.126219	0.0146
DIFFERENTIAL EXPRESSION
				edgeR Results
Ensembl	Location	Type	Symbol	logFC	linearFC	logCPM	PValue	FDR
ENSG00000130768.10	1:28261504-28285668	protein_coding	SMPDL3B	5.20196	36.8082	6.16445	0	0
ENSG00000165949.8	14:94571182-94583033	protein_coding	IFI27	0.949148	1.93073	9.51343	6.53017e-164	1.88666e-159
ENSG00000259384.2	17:61994560-61996179	protein_coding	GH1	10.2898	1251.8	1.35436	8.77701e-109	1.69054e-104
ENSG00000106538.5	7:150035408-150038763	protein_coding	RARRES2	-1.72085	-3.29631	3.64178	8.8644e-81	1.28053e-76
ENSG00000234745.5	6:31321649-31324965	protein_coding	HLA-B	0.691734	1.61522	10.1414	3.01865e-80	3.48854e-76
ENSG00000130303.8	19:17513748-17516457	protein_coding	BST2	0.685099	1.60781	8.18122	9.08796e-76	8.75216e-72
ENSG00000130635.11	9:137533620-137736686	protein_coding	COL5A1	0.929928	1.90518	6.69215	2.2475e-70	1.85525e-66
ENSG00000206503.7	6:29909037-29913661	protein_coding	HLA-A	0.620277	1.53717	9.64761	3.94809e-68	2.85165e-64
ENSG00000100292.12	22:35776354-35790207	protein_coding	HMOX1	-0.754033	-1.6865	7.35735	1.09318e-67	7.01858e-64
ENSG00000076716.7	X:132434131-132549518	protein_coding	GPC4	-2.36513	-5.15199	2.14765	2.79081e-66	1.61261e-62
ENSG00000224078.8	15:25223730-25664609	processed_transcript	SNHG14	-1.41377	-2.66432	3.18906	1.43582e-61	7.54239e-58
ENSG00000126709.10	1:27992572-27998729	protein_coding	IFI6	0.786885	1.72534	9.74284	1.06264e-60	5.1169e-57
ENSG00000138646.4	4:89378268-89427314	protein_coding	HERC5	0.753335	1.68568	6.56641	1.72514e-55	7.66798e-52
ENSG00000134755.10	18:28645940-28682378	protein_coding	DSC2	-0.99958	-1.99942	4.01273	1.51609e-53	6.25743e-50
ENSG00000185745.8	10:91152303-91163745	protein_coding	IFIT1	0.586264	1.50135	9.12779	2.97823e-53	1.14727e-49
ENSG00000135821.12	1:182350839-182361341	protein_coding	GLUL	-0.792231	-1.73175	5.74939	5.05858e-52	1.82687e-48
ENSG00000120594.12	10:20105168-20578785	protein_coding	PLXDC2	-1.85724	-3.62315	1.99278	8.56052e-52	2.90972e-48
ENSG00000187608.5	1:948803-949920	protein_coding	ISG15	0.791947	1.73141	9.58845	2.66772e-49	8.56382e-46
ENSG00000089127.8	12:113344582-113369990	protein_coding	OAS1	0.607506	1.52362	7.49434	3.43039e-49	1.00183e-45
ENSG00000095713.9	10:99624757-99790585	protein_coding	CRTAC1	-2.44697	-5.45269	1.14202	3.46755e-49	1.00183e-45
ENSG00000170498.7	1:204159469-204165614	protein_coding	KISS1	0.949055	1.93061	3.98074	3.29856e-48	9.07623e-45
ENSG00000136167.9	13:46700055-46786006	protein_coding	LCP1	-0.851955	-1.80494	6.74702	6.16632e-47	1.61958e-43
ENSG00000168918.9	2:233924677-234116549	protein_coding	INPP5D	0.71318	1.63941	5.5099	9.12005e-46	2.29123e-42
ENSG00000172183.10	15:89179384-89199714	protein_coding	ISG20	0.930595	1.90606	4.27912	5.71085e-45	1.37496e-41
ENSG00000231924.5	19:43370616-43383974	protein_coding	PSG1	1.10642	2.15311	3.60646	9.76997e-45	2.25815e-41
ENSG00000164932.8	8:104383743-104395225	protein_coding	CTHRC1	-0.851313	-1.80414	4.87858	1.42867e-44	3.17511e-41
ENSG00000136928.4	9:101050391-101471479	protein_coding	GABBR2	-0.887937	-1.85053	4.19362	1.04405e-43	2.23439e-40
ENSG00000150556.12	2:149894621-150071776	protein_coding	LYPD6B	1.06409	2.09085	3.66522	2.8127e-43	5.80451e-40
ENSG00000003096.9	X:117031776-117251303	protein_coding	KLHL13	-0.74541	-1.67645	4.77762	9.30929e-43	1.85489e-39
ENSG00000198732.6	14:70320848-70499083	protein_coding	SMOC1	1.12627	2.18293	4.0361	9.97992e-43	1.92223e-39
ENSG00000095777.10	10:26223196-26501456	protein_coding	MYO3A	-1.58519	-3.00047	2.23137	3.33723e-42	6.22049e-39
ENSG00000135114.8	12:121458095-121477045	protein_coding	OASL	0.754958	1.68758	5.35212	7.0948e-42	1.28112e-38
ENSG00000108691.5	17:32582304-32584222	protein_coding	CCL2	-1.14072	-2.20491	3.49635	1.43053e-41	2.50486e-38
ENSG00000117114.15	1:81771845-82458120	protein_coding	LPHN2	-1.17816	-2.26288	2.9371	4.81802e-41	8.18823e-38
ENSG00000204642.9	6:29690552-29706305	protein_coding	HLA-F	0.646097	1.56493	5.25423	6.24419e-41	1.03088e-37
ENSG00000179314.9	17:5675554-6027747	protein_coding	WSCD1	-0.860957	-1.81624	4.28092	1.26615e-40	1.97734e-37
ENSG00000128510.6	7:129932974-129964020	protein_coding	CPA4	0.5437	1.45771	7.83024	1.25626e-40	1.97734e-37
ENSG00000261069.2	15:25332808-25334043	lincRNA	SNORD116-20	-1.29801	-2.45889	2.62873	5.2186e-40	7.93543e-37
ENSG00000157601.9	21:42792231-42831141	protein_coding	MX1	0.445986	1.36224	9.67206	7.13561e-40	1.05722e-36
ENSG00000119917.9	10:91087651-91100728	protein_coding	IFIT3	0.507754	1.42183	8.25831	8.71668e-40	1.25919e-36
ENSG00000167165.14	2:234600253-234681946	protein_coding	UGT1A6	-1.75362	-3.37204	1.77445	5.67932e-38	8.0041e-35
ENSG00000058085.10	1:183155373-183214035	protein_coding	LAMC2	-0.570239	-1.48477	8.84129	1.0939e-37	1.50498e-34
ENSG00000204525.10	6:31236526-31239907	protein_coding	HLA-C	0.633536	1.55136	8.78586	3.9741e-37	5.34035e-34
ENSG00000136155.12	13:78109809-78219398	protein_coding	SCEL	-1.60066	-3.03282	1.89179	3.69184e-36	4.84832e-33
ENSG00000117122.9	1:17300997-17307330	protein_coding	MFAP2	-1.23746	-2.35782	2.57558	5.89853e-36	7.57411e-33
ENSG00000134363.7	5:52776239-52782964	protein_coding	FST	0.710722	1.63662	4.67383	1.04296e-35	1.31012e-32
ENSG00000188153.8	X:107683074-107940775	protein_coding	COL4A5	-0.762573	-1.69651	4.25059	1.34958e-35	1.65921e-32
ENSG00000111335.8	12:113416200-113449528	protein_coding	OAS2	0.468419	1.38359	7.85033	2.72037e-34	3.27482e-31
ENSG00000221826.5	19:43225790-43244721	protein_coding	PSG3	0.873999	1.83274	3.74265	3.89647e-34	4.59489e-31
ENSG00000143631.10	1:152274651-152297679	protein_coding	FLG	-1.06673	-2.09468	5.05955	8.78085e-34	1.01477e-30
ENSG00000204592.5	6:30457244-30461982	protein_coding	HLA-E	0.465552	1.38085	7.92747	1.10979e-33	1.25739e-30
ENSG00000149294.12	11:112831997-113149158	protein_coding	NCAM1	-0.557641	-1.47186	5.67398	5.35232e-33	5.94755e-30
ENSG00000095752.2	19:55875757-55881831	protein_coding	IL11	0.514988	1.42898	7.06663	7.6211e-33	8.30887e-30
ENSG00000184012.7	21:42836478-42903043	protein_coding	TMPRSS2	-2.69921	-6.49448	0.386565	2.84138e-32	3.04043e-29
ENSG00000087303.12	14:52471521-52535712	protein_coding	NID2	0.806741	1.74925	4.05181	6.27082e-32	6.58812e-29
ENSG00000111885.5	6:119498374-119670926	protein_coding	MAN1A1	-0.881256	-1.84198	3.41766	5.45619e-31	5.62991e-28
ENSG00000002549.8	4:17578815-17609595	protein_coding	LAP3	0.430098	1.34732	7.76005	5.95179e-31	6.03355e-28
ENSG00000135899.12	2:231032009-231090444	protein_coding	SP110	0.458205	1.37383	6.44233	9.84799e-31	9.81115e-28
ENSG00000108679.8	17:76967320-76976191	protein_coding	LGALS3BP	0.437523	1.35428	9.51496	2.13909e-30	2.09496e-27
ENSG00000128655.12	2:178487980-178973066	protein_coding	PDE11A	-0.851835	-1.8048	3.52472	1.35645e-29	1.30633e-26
ENSG00000162444.11	1:10057264-10076078	protein_coding	RBP7	-0.755636	-1.68838	4.05983	1.67744e-29	1.58898e-26
ENSG00000206337.6	6:31368479-31445283	sense_overlapping	HCP5	0.61458	1.53111	4.87377	2.40499e-29	2.24141e-26
ENSG00000185885.11	11:313506-315272	protein_coding	IFITM1	0.640052	1.55839	6.17113	3.51373e-29	3.22276e-26
ENSG00000131080.10	X:65815479-65859108	protein_coding	EDA2R	-0.761131	-1.69482	3.90483	3.76008e-29	3.39483e-26
ENSG00000081803.11	7:121958481-122526813	protein_coding	CADPS2	-0.873028	-1.8315	3.28888	8.78745e-29	7.81177e-26
ENSG00000115232.9	2:182321929-182400914	protein_coding	ITGA4	-0.611872	-1.52824	4.86901	1.09673e-28	9.60187e-26
ENSG00000119922.7	10:91061712-91069033	protein_coding	IFIT2	0.522706	1.43665	6.5947	2.90597e-28	2.5062e-25
ENSG00000117289.7	1:145438469-145442635	protein_coding	TXNIP	0.440354	1.35694	8.052	7.23108e-28	6.14461e-25
ENSG00000115318.7	2:74759541-74782817	protein_coding	LOXL3	0.537617	1.45157	5.63758	7.87125e-28	6.59166e-25
ENSG00000049249.4	1:7979907-8000926	protein_coding	TNFRSF9	-0.76384	-1.698	3.62794	1.06789e-27	8.81511e-25
ENSG00000206341.6	6:29855350-29858259	pseudogene	HLA-H	0.590725	1.506	5.12499	1.74441e-27	1.39996e-24
ENSG00000107201.5	9:32455300-32526322	protein_coding	DDX58	0.414519	1.33285	8.40694	1.72051e-27	1.39996e-24
ENSG00000240694.4	8:26362202-26371608	protein_coding	PNMA2	-0.734486	-1.6638	3.97247	3.21773e-27	2.54699e-24
ENSG00000100311.12	22:39619364-39640756	protein_coding	PDGFB	-0.730678	-1.65942	3.7972	1.30975e-26	1.02272e-23
ENSG00000240065.3	6:32811913-32827362	protein_coding	PSMB9	0.433565	1.35057	6.3001	2.58127e-26	1.98872e-23
ENSG00000156587.11	11:57319129-57335757	protein_coding	UBE2L6	0.427403	1.34481	7.182	1.64835e-25	1.25325e-22
ENSG00000184347.10	5:168088745-168728133	protein_coding	SLIT3	-1.70669	-3.26411	1.06161	2.23299e-25	1.6757e-22
ENSG00000179163.11	1:24171567-24194784	protein_coding	FUCA1	0.389528	1.30997	7.53404	2.51512e-25	1.86322e-22
ENSG00000197937.8	19:53627325-53662328	protein_coding	ZNF347	-0.760563	-1.69415	3.87046	3.75408e-25	2.74585e-22
ENSG00000184635.9	19:20011722-20046384	protein_coding	ZNF93	-2.27579	-4.84263	0.23749	5.49303e-25	3.96755e-22
ENSG00000168394.9	6:32812986-32821755	protein_coding	TAP1	0.345783	1.27084	8.23203	1.98349e-24	1.41496e-21
ENSG00000134245.13	1:113009163-113072787	protein_coding	WNT2B	-0.817702	-1.7626	3.26051	6.28868e-24	4.37806e-21
ENSG00000197249.8	14:94843084-94857030	protein_coding	SERPINA1	-0.786854	-1.72531	4.84646	6.2643e-24	4.37806e-21
ENSG00000162493.12	1:13909960-13944452	protein_coding	PDPN	-1.05007	-2.07062	3.33438	6.38399e-24	4.3915e-21
ENSG00000006042.7	17:31254928-31272124	protein_coding	TMEM98	-0.714033	-1.64038	3.79455	7.08828e-24	4.81861e-21
ENSG00000137965.6	1:79115481-79129763	protein_coding	IFI44	0.493182	1.40755	7.0533	3.93446e-23	2.64354e-20
ENSG00000160801.9	3:46919236-46945287	protein_coding	PTH1R	1.23721	2.35742	1.89177	7.84738e-23	5.15278e-20
ENSG00000166710.13	15:45003675-45011075	protein_coding	B2M	0.391735	1.31197	10.5085	7.79738e-23	5.15278e-20
ENSG00000106070.13	7:50657760-50861159	protein_coding	GRB10	-0.61891	-1.53571	4.75317	9.90062e-23	6.42795e-20
ENSG00000130513.6	19:18485541-18499986	protein_coding	GDF15	0.659334	1.57935	7.3649	1.11633e-22	7.16723e-20
ENSG00000137198.5	6:16238811-16295780	protein_coding	GMPR	0.768201	1.70314	3.38591	1.61304e-22	1.02424e-19
ENSG00000108771.8	17:40253422-40264751	protein_coding	DHX58	0.454296	1.37011	5.48333	1.89826e-22	1.19225e-19
ENSG00000214357.4	5:172068269-172118543	protein_coding	NEURL1B	0.530714	1.44464	4.91736	2.44964e-22	1.52202e-19
ENSG00000158023.5	12:122355768-122441833	protein_coding	WDR66	0.643672	1.5623	5.13675	3.63104e-22	2.23205e-19
ENSG00000183018.4	17:4402133-4442330	protein_coding	SPNS2	-0.471353	-1.38641	5.74327	4.93125e-22	2.9994e-19
ENSG00000168961.12	17:25956824-25976586	protein_coding	LGALS9	0.719749	1.6469	3.90892	1.4331e-21	8.6259e-19
ENSG00000168497.4	2:192699028-192711981	protein_coding	SDPR	0.564003	1.47837	4.52465	1.79271e-21	1.06792e-18
ENSG00000183486.8	21:42733870-42781317	protein_coding	MX2	0.434099	1.35107	7.42363	2.79789e-21	1.6497e-18
ENSG00000137959.11	1:79085607-79111830	protein_coding	IFI44L	0.519538	1.4335	7.19468	3.11051e-21	1.8155e-18
ENSG00000017483.10	X:48316920-48328644	protein_coding	SLC38A5	-0.511794	-1.42582	4.9799	3.89087e-21	2.24521e-18
ENSG00000104725.9	8:24808468-24814624	processed_transcript	NEFL	-0.428417	-1.34576	6.07425	3.92444e-21	2.24521e-18
ENSG00000168280.12	2:149632819-149883273	protein_coding	KIF5C	0.812435	1.75617	3.42084	7.62472e-21	4.3194e-18
ENSG00000013293.5	3:170177372-170303863	protein_coding	SLC7A14	-0.381228	-1.30245	6.57951	1.28404e-20	7.20349e-18
ENSG00000184254.12	15:101417919-101456831	protein_coding	ALDH1A3	-0.926058	-1.90008	2.63732	2.0358e-20	1.1311e-17
ENSG00000256229.3	19:20278037-20311299	protein_coding	ZNF486	-1.01741	-2.02428	2.36237	2.11145e-20	1.16196e-17
ENSG00000138792.5	4:111286889-111486441	protein_coding	ENPEP	-0.871505	-1.82957	2.66726	3.57925e-20	1.95113e-17
ENSG00000133321.6	11:63304281-63313934	protein_coding	RARRES3	0.500959	1.41515	4.82266	3.95703e-20	2.13691e-17
ENSG00000113739.6	5:172741716-172756506	protein_coding	STC2	0.33627	1.26249	7.56069	4.28075e-20	2.29032e-17
ENSG00000068079.3	17:41158742-41166473	protein_coding	IFI35	0.466634	1.38188	6.6153	8.56422e-20	4.54006e-17
ENSG00000100342.16	22:36649056-36663576	protein_coding	APOL1	0.381583	1.30277	6.18616	1.09463e-19	5.7501e-17
ENSG00000151702.12	11:128556430-128683162	protein_coding	FLI1	-0.777414	-1.71406	2.9251	2.76087e-19	1.43722e-16
ENSG00000130707.13	9:133320316-133376661	protein_coding	ASS1	-1.00756	-2.01051	2.06696	3.53999e-19	1.82635e-16
ENSG00000086062.8	9:33104080-33167354	protein_coding	B4GALT1	-0.432862	-1.34991	6.28687	4.69259e-19	2.39957e-16
ENSG00000152377.8	5:136310987-136934068	protein_coding	SPOCK1	-0.451134	-1.36711	5.9715	6.11455e-19	3.09927e-16
ENSG00000120875.4	8:29190581-29208185	protein_coding	DUSP4	0.68469	1.60736	4.58393	6.65216e-19	3.34245e-16
ENSG00000170558.4	18:25530930-25757410	protein_coding	CDH2	-0.329697	-1.25675	8.41055	7.38684e-19	3.6796e-16
ENSG00000147408.10	8:19261672-19615540	protein_coding	CSGALNACT1	0.913315	1.88337	2.80186	7.75911e-19	3.832e-16
ENSG00000135220.6	4:69794181-69817509	protein_coding	UGT2A3	-1.90033	-3.73299	0.285845	8.52034e-19	4.17192e-16
ENSG00000100867.10	14:24099324-24114848	protein_coding	DHRS2	0.621245	1.5382	4.94663	8.59178e-19	4.17192e-16
ENSG00000165868.8	10:118430703-118502085	protein_coding	HSPA12A	-0.487021	-1.40155	4.97902	8.94568e-19	4.30757e-16
ENSG00000157570.7	11:44748015-44953972	protein_coding	TSPAN18	-0.638925	-1.55717	3.93631	9.29104e-19	4.43689e-16
ENSG00000139289.9	12:76419227-76427712	protein_coding	PHLDA1	0.369881	1.29225	7.54435	9.98105e-19	4.72733e-16
ENSG00000143369.10	1:150480538-150486265	protein_coding	ECM1	0.474409	1.38935	5.87052	1.03605e-18	4.86716e-16
ENSG00000155465.14	14:23242431-23299029	protein_coding	SLC7A7	-0.582967	-1.49793	4.04192	1.07163e-18	4.99373e-16
ENSG00000140937.9	16:64977656-65160015	protein_coding	CDH11	-0.430739	-1.34792	6.17213	1.09738e-18	5.07278e-16
ENSG00000115267.5	2:163123589-163175213	protein_coding	IFIH1	0.366591	1.2893	6.62189	1.3815e-18	6.3355e-16
ENSG00000109846.3	11:111779289-111794446	protein_coding	CRYAB	-0.408358	-1.32717	6.78271	1.50368e-18	6.84152e-16
ENSG00000134321.7	2:7005937-7038370	protein_coding	RSAD2	0.61247	1.52887	5.75521	1.56497e-18	7.06472e-16
ENSG00000168062.5	11:64755415-64764517	protein_coding	BATF2	0.756011	1.68881	2.99563	1.60897e-18	7.20706e-16
ENSG00000204941.9	19:43670408-43690688	protein_coding	PSG5	0.55934	1.4736	5.16477	2.80728e-18	1.24779e-15
ENSG00000113657.8	5:146770374-146889619	protein_coding	DPYSL3	-0.344584	-1.26978	7.65661	3.69615e-18	1.63034e-15
ENSG00000125538.7	2:113587328-113594480	protein_coding	IL1B	0.767037	1.70177	3.02619	3.74487e-18	1.63932e-15
ENSG00000163453.7	4:57896939-57976551	protein_coding	IGFBP7	0.432225	1.34931	8.99681	3.89351e-18	1.69157e-15
ENSG00000110446.5	11:60704556-60720002	protein_coding	SLC15A3	0.438642	1.35533	5.12835	4.02501e-18	1.73565e-15
ENSG00000205413.3	7:92728829-92747336	protein_coding	SAMD9	0.523731	1.43767	7.65429	4.19616e-18	1.79605e-15
ENSG00000113578.13	5:141971743-142077617	protein_coding	FGF1	0.509227	1.42329	4.76878	4.78994e-18	2.03512e-15
ENSG00000143382.9	1:150521884-150533413	protein_coding	ADAMTSL4	0.785427	1.7236	3.23558	6.41184e-18	2.70435e-15
ENSG00000140945.11	16:82660408-83830204	protein_coding	CDH13	0.343019	1.26841	7.1555	1.05353e-17	4.41133e-15
ENSG00000120708.12	5:135364584-135399507	protein_coding	TGFBI	-0.291081	-1.22356	10.5604	1.39889e-17	5.81526e-15
ENSG00000133116.6	13:33590207-33640282	protein_coding	KL	-0.9754	-1.96619	1.94592	2.4925e-17	1.02875e-14
ENSG00000179242.11	20:59827482-60515673	protein_coding	CDH4	0.668481	1.5894	3.38615	2.55237e-17	1.04598e-14
ENSG00000163565.14	1:158969758-159024945	protein_coding	IFI16	0.425555	1.34309	6.50949	4.07411e-17	1.65785e-14
ENSG00000100097.7	22:38071615-38075813	protein_coding	LGALS1	-0.337676	-1.26372	9.46497	4.39817e-17	1.7772e-14
ENSG00000145287.6	4:84011201-84058228	protein_coding	PLAC8	1.26974	2.41119	1.58732	5.27312e-17	2.11595e-14
ENSG00000141753.5	17:38599702-38613983	protein_coding	IGFBP4	0.436425	1.35325	7.56222	7.06824e-17	2.79742e-14
ENSG00000129824.11	Y:2709527-2800041	protein_coding	RPS4Y1	-0.306605	-1.23679	7.64583	7.02039e-17	2.79742e-14
ENSG00000095303.10	9:125132824-125157982	protein_coding	PTGS1	0.675588	1.59725	3.62666	7.87747e-17	3.09649e-14
ENSG00000196684.8	19:16244838-16269386	protein_coding	HSH2D	1.25479	2.38632	2.06404	8.85051e-17	3.45546e-14
ENSG00000125378.11	14:54416454-54425479	protein_coding	BMP4	0.994236	1.99203	2.12617	1.06503e-16	4.13025e-14
ENSG00000184979.9	22:18632666-18660164	protein_coding	USP18	0.401713	1.32108	6.29179	1.26598e-16	4.87681e-14
ENSG00000172159.11	9:85857905-86153461	protein_coding	FRMD3	-0.568798	-1.48329	4.00057	1.33279e-16	5.10019e-14
ENSG00000143217.7	1:161040785-161059389	protein_coding	PVRL4	0.705706	1.63094	3.16768	1.40625e-16	5.34588e-14
ENSG00000115414.14	2:216225163-216300895	protein_coding	FN1	-0.373736	-1.2957	13.758	1.46214e-16	5.52201e-14
ENSG00000170579.10	18:3496030-4455335	protein_coding	DLGAP1	1.12171	2.17605	1.70706	1.4846e-16	5.53448e-14
ENSG00000137628.12	4:169137444-169239958	protein_coding	DDX60	0.371465	1.29367	7.08791	1.47634e-16	5.53448e-14
ENSG00000156966.6	2:232260254-232265875	protein_coding	B3GNT7	-0.555771	-1.46995	4.58416	1.58362e-16	5.81935e-14
ENSG00000197444.5	10:50942689-50970425	protein_coding	OGDHL	-1.18081	-2.26704	1.34911	1.57204e-16	5.81935e-14
ENSG00000142089.11	11:319669-327537	protein_coding	IFITM3	0.486981	1.40151	8.33846	1.59122e-16	5.81935e-14
ENSG00000196966.3	6:26225383-26225844	protein_coding	HIST1H3E	-0.619432	-1.53627	3.57616	1.68271e-16	6.11522e-14
ENSG00000150551.10	2:133402426-133429152	protein_coding	LYPD1	0.379472	1.30087	6.249	1.69501e-16	6.12143e-14
ENSG00000184368.11	X:20024831-20135035	protein_coding	MAP7D2	-0.813313	-1.75724	2.49608	2.22219e-16	7.97544e-14
ENSG00000103811.11	15:79213400-79241916	protein_coding	CTSH	0.835744	1.78478	2.37535	5.45326e-16	1.9451e-13
ENSG00000060491.12	20:61436187-61445352	protein_coding	OGFR	0.478974	1.39375	6.56187	5.77033e-16	2.04556e-13
ENSG00000138496.12	3:122246771-122283424	protein_coding	PARP9	0.306139	1.23639	7.67792	5.96009e-16	2.09995e-13
ENSG00000111275.8	12:112204691-112247782	protein_coding	ALDH2	-1.14652	-2.21379	1.83064	7.05128e-16	2.46936e-13
ENSG00000100911.9	14:24612574-24616779	protein_coding	PSME2	0.304079	1.23463	7.78053	7.12307e-16	2.47947e-13
ENSG00000136514.2	3:187086120-187089864	protein_coding	RTP4	0.782361	1.71994	2.68086	7.21517e-16	2.49649e-13
ENSG00000121858.6	3:172223298-172241297	protein_coding	TNFSF10	-0.306634	-1.23682	7.86329	7.53722e-16	2.5924e-13
ENSG00000143889.11	2:38789120-38830728	protein_coding	HNRNPLL	0.612954	1.52939	3.72944	7.67055e-16	2.62265e-13
ENSG00000166963.8	15:43803156-43823818	protein_coding	MAP1A	-0.569289	-1.48379	3.64273	7.80825e-16	2.65402e-13
ENSG00000235385.1	X:13284167-13321571	lincRNA	GS1-600G8.5	1.54535	2.91875	0.735432	8.98285e-16	3.03541e-13
ENSG00000100129.13	22:38244875-38285414	protein_coding	EIF3L	-0.331277	-1.25813	8.09491	1.05515e-15	3.54475e-13
ENSG00000145335.11	4:90645250-90759466	protein_coding	SNCA	-0.918155	-1.8897	2.01472	1.11488e-15	3.72375e-13
ENSG00000153822.9	17:68049570-68131749	protein_coding	KCNJ16	-0.433555	-1.35056	5.5894	1.29433e-15	4.29829e-13
ENSG00000065675.10	10:6469105-6622263	protein_coding	PRKCQ	-1.32877	-2.51188	0.870195	1.6297e-15	5.3505e-13
ENSG00000118526.6	6:134210276-134216691	protein_coding	TCF21	0.928299	1.90303	2.18457	1.62553e-15	5.3505e-13
ENSG00000206688.1	15:25330532-25330623	snoRNA	SNORD116-18	-1.69724	-3.24281	0.296161	1.85978e-15	6.07141e-13
ENSG00000156265.11	21:30449792-30548210	protein_coding	MAP3K7CL	0.429524	1.34679	4.92699	2.13635e-15	6.93509e-13
ENSG00000138448.7	2:187454792-187545628	protein_coding	ITGAV	-0.388526	-1.30906	8.58107	3.0099e-15	9.71627e-13
ENSG00000124201.10	20:47854483-47894963	protein_coding	ZNFX1	0.345913	1.27096	8.36835	4.10632e-15	1.3182e-12
ENSG00000185880.8	15:45021186-45060027	protein_coding	TRIM69	0.496052	1.41035	4.49669	5.39369e-15	1.71244e-12
ENSG00000257151.1	15:25277020-25281637	lincRNA	PWAR6	-2.31222	-4.96648	-0.519716	5.36708e-15	1.71244e-12
ENSG00000115963.9	2:151324709-151395525	protein_coding	RND3	0.309557	1.23933	8.12473	6.62689e-15	2.09247e-12
ENSG00000123609.6	2:152126979-152146571	protein_coding	NMI	0.382104	1.30324	5.33959	7.22304e-15	2.26831e-12
ENSG00000130589.12	20:62189439-62205592	protein_coding	HELZ2	0.490944	1.40536	8.33906	7.5722e-15	2.36511e-12
ENSG00000133477.12	22:40390953-40439533	protein_coding	FAM83F	-1.38173	-2.60581	0.7458	7.7836e-15	2.41806e-12
ENSG00000070669.12	7:97481430-97501854	protein_coding	ASNS	-0.356263	-1.28011	5.69049	8.43441e-15	2.60623e-12
ENSG00000135318.7	6:86159809-86205500	protein_coding	NT5E	0.334622	1.26105	8.39517	9.29126e-15	2.85573e-12
ENSG00000119938.8	10:93388199-93392811	protein_coding	PPP1R3C	0.399961	1.31947	5.1183	1.023e-14	3.12761e-12
ENSG00000115221.6	2:160956177-161128399	protein_coding	ITGB6	-0.632529	-1.55028	3.29229	1.12401e-14	3.41836e-12
ENSG00000171345.9	17:39679869-39684560	protein_coding	KRT19	-0.329815	-1.25685	9.06013	1.2422e-14	3.75803e-12
ENSG00000166523.3	12:8685901-8693559	protein_coding	CLEC4E	-0.44403	-1.3604	4.66375	1.25607e-14	3.78018e-12
ENSG00000124212.5	20:48120411-48184683	protein_coding	PTGIS	-0.535751	-1.4497	3.8468	1.27866e-14	3.82821e-12
ENSG00000134762.12	18:28569974-28622781	protein_coding	DSC3	-0.373805	-1.29577	5.87184	1.59918e-14	4.76316e-12
ENSG00000165152.4	9:104235453-104295819	protein_coding	TMEM246	-0.737095	-1.66682	2.79672	1.75167e-14	5.1906e-12
ENSG00000165474.5	13:20761609-20767037	protein_coding	GJB2	-0.740751	-1.67105	2.53785	2.02277e-14	5.96335e-12
ENSG00000107562.12	10:44793038-44881941	protein_coding	CXCL12	-2.46161	-5.50829	-0.765589	2.10361e-14	6.1702e-12
ENSG00000108448.16	17:18601311-18639431	protein_coding	TRIM16L	-0.417622	-1.33572	4.91289	2.14679e-14	6.26504e-12
ENSG00000072832.10	4:5749811-5894785	protein_coding	CRMP1	-1.53834	-2.9046	0.424445	2.29789e-14	6.67232e-12
ENSG00000152128.13	2:135213330-135476570	protein_coding	TMEM163	-1.17152	-2.25249	1.82308	2.56379e-14	7.40717e-12
ENSG00000232810.3	6:31543344-31546113	protein_coding	TNF	-0.798936	-1.73982	2.71387	2.67491e-14	7.68977e-12
ENSG00000117525.9	1:94994781-95007356	protein_coding	F3	0.388746	1.30926	6.59301	3.00031e-14	8.55981e-12
ENSG00000198521.7	19:21987752-22034927	protein_coding	ZNF43	-0.734442	-1.66375	2.60681	3.00718e-14	8.55981e-12
ENSG00000177409.7	7:92759368-92777682	protein_coding	SAMD9L	0.411946	1.33048	7.18351	3.12643e-14	8.8556e-12
ENSG00000176658.12	17:30819540-31204195	protein_coding	MYO1D	-0.534805	-1.44875	3.90478	3.3828e-14	9.53505e-12
ENSG00000148848.10	10:127700950-128077024	protein_coding	ADAM12	-0.416658	-1.33483	6.01474	4.28403e-14	1.19587e-11
ENSG00000197147.8	1:89990395-90063423	protein_coding	LRRC8B	-0.545982	-1.46001	3.74752	4.27562e-14	1.19587e-11
ENSG00000214517.4	11:73882144-73965748	protein_coding	PPME1	0.263078	1.20004	8.43826	4.31176e-14	1.19782e-11
ENSG00000133110.10	13:38136720-38172981	protein_coding	POSTN	1.31408	2.48644	0.903872	6.11478e-14	1.69058e-11
ENSG00000100979.10	20:44527399-44540794	protein_coding	PLTP	-0.302356	-1.23316	6.74799	7.50815e-14	2.06592e-11
ENSG00000167772.7	19:8428173-8439257	protein_coding	ANGPTL4	0.407774	1.32664	6.55224	7.57628e-14	2.07479e-11
ENSG00000144724.14	3:61547243-62283288	protein_coding	PTPRG	-0.401725	-1.32109	5.73862	7.64296e-14	2.08318e-11
ENSG00000135919.8	2:224839829-224904036	protein_coding	SERPINE2	0.279359	1.21366	9.54305	9.76397e-14	2.64878e-11
ENSG00000127955.11	7:79763271-79848718	protein_coding	GNAI1	0.347241	1.27213	5.89425	1.13604e-13	3.06748e-11
ENSG00000101347.7	20:35518632-35580246	protein_coding	SAMHD1	0.266907	1.20323	8.92192	1.25341e-13	3.36864e-11
ENSG00000102359.5	X:99899215-99926296	protein_coding	SRPX2	0.810336	1.75362	2.21966	1.27663e-13	3.41517e-11
ENSG00000164116.12	4:156587863-156653501	protein_coding	GUCY1A3	-1.18441	-2.27271	0.956819	1.28689e-13	3.42675e-11
ENSG00000166965.8	15:91498100-91506349	protein_coding	RCCD1	-0.87549	-1.83463	1.9723	1.4129e-13	3.74504e-11
ENSG00000135077.4	5:156512843-156569880	protein_coding	HAVCR2	-0.544035	-1.45805	3.96094	1.42718e-13	3.76561e-11
ENSG00000158714.6	1:159796540-159807039	protein_coding	SLAMF8	-1.23053	-2.34654	0.964933	1.6486e-13	4.33005e-11
ENSG00000163644.10	4:89178772-89205921	protein_coding	PPM1K	0.545077	1.4591	4.18701	1.68152e-13	4.39652e-11
ENSG00000171246.5	17:78440948-78451643	protein_coding	NPTX1	0.479375	1.39414	4.11039	2.29589e-13	5.97583e-11
ENSG00000170581.9	12:56735381-56753939	protein_coding	STAT2	0.302553	1.23332	7.77455	2.44837e-13	6.34412e-11
ENSG00000102524.7	13:108903588-108960832	protein_coding	TNFSF13B	0.669315	1.59032	2.84398	2.61081e-13	6.73485e-11
ENSG00000172296.8	20:12989627-13147411	protein_coding	SPTLC3	0.505958	1.42007	4.27975	2.91392e-13	7.48334e-11
ENSG00000165379.9	14:42076773-42373752	protein_coding	LRFN5	-1.54373	-2.91547	0.279817	3.05736e-13	7.81696e-11
ENSG00000136352.13	14:36985602-36990354	protein_coding	NKX2-1	2.73824	6.67256	-0.834689	3.17797e-13	8.08954e-11
ENSG00000169855.15	3:78646390-79816965	protein_coding	ROBO1	-0.479957	-1.3947	4.83991	3.4679e-13	8.78885e-11
ENSG00000107105.10	9:23690102-23826335	protein_coding	ELAVL2	-0.478413	-1.39321	4.06987	3.59145e-13	9.06222e-11
ENSG00000072274.8	3:195754054-195809060	protein_coding	TFRC	-0.306993	-1.23713	8.19692	4.35109e-13	1.09313e-10
ENSG00000115290.5	2:165349322-165478358	protein_coding	GRB14	-0.505045	-1.41917	4.30975	6.13544e-13	1.53474e-10
ENSG00000133106.10	13:43460524-43566407	protein_coding	EPSTI1	0.296248	1.22795	6.48587	8.54484e-13	2.12822e-10
ENSG00000074527.7	12:96051583-96184930	protein_coding	NTN4	0.374443	1.29634	5.34984	8.85389e-13	2.19573e-10
ENSG00000212232.1	20:17943353-17943589	snoRNA	SNORD17	0.819966	1.76536	7.1735	9.85547e-13	2.43367e-10
ENSG00000131737.5	17:39533902-39538655	protein_coding	KRT34	0.455891	1.37163	4.89318	1.34481e-12	3.30668e-10
ENSG00000134769.17	18:32073254-32471808	protein_coding	DTNA	-0.674246	-1.59576	2.64576	1.52505e-12	3.73398e-10
ENSG00000115758.8	2:10580094-10588630	protein_coding	ODC1	-0.270689	-1.20638	7.73813	1.77686e-12	4.33216e-10
ENSG00000163359.11	2:238232646-238323018	protein_coding	COL6A3	-0.667832	-1.58868	2.76298	1.91439e-12	4.64787e-10
ENSG00000114638.3	3:118892364-118924000	protein_coding	UPK1B	-0.603757	-1.51967	3.46952	1.99684e-12	4.82777e-10
ENSG00000135968.15	2:109065017-109125871	protein_coding	GCC2	0.335737	1.26202	6.00363	2.01235e-12	4.84498e-10
ENSG00000132530.12	17:6658766-6678966	protein_coding	XAF1	0.403061	1.32231	6.4287	2.1893e-12	5.24913e-10
ENSG00000111907.16	6:125440195-125585553	protein_coding	TPD52L1	-0.447856	-1.36401	4.36628	2.69845e-12	6.44316e-10
ENSG00000173930.8	5:101569690-101632253	protein_coding	SLCO4C1	-0.934398	-1.91109	1.67848	2.75089e-12	6.54134e-10
ENSG00000180611.6	3:192514604-192635950	protein_coding	MB21D2	-0.326402	-1.25388	6.0779	2.90149e-12	6.87118e-10
ENSG00000170909.9	19:54597933-54606000	protein_coding	OSCAR	-0.887459	-1.84992	1.69686	2.99863e-12	7.07223e-10
ENSG00000155980.7	12:57943781-57980415	protein_coding	KIF5A	-1.07447	-2.10595	1.06637	3.07559e-12	7.19502e-10
ENSG00000168268.6	3:52558386-52569070	protein_coding	NT5DC2	-0.383202	-1.30423	5.56866	3.07304e-12	7.19502e-10
ENSG00000140853.11	16:57023397-57117443	protein_coding	NLRC5	0.397788	1.31749	4.64235	3.19064e-12	7.40422e-10
ENSG00000188313.8	3:146232967-146262651	protein_coding	PLSCR1	0.273009	1.20833	7.4364	3.18158e-12	7.40422e-10
ENSG00000031081.6	3:119013220-119139561	protein_coding	ARHGAP31	-0.334251	-1.26072	5.47982	3.95763e-12	9.14735e-10
ENSG00000067066.12	2:231280657-231408805	protein_coding	SP100	0.255914	1.19409	7.52454	4.34033e-12	9.99191e-10
ENSG00000019505.3	11:45261852-45307870	protein_coding	SYT13	-0.348942	-1.27363	5.44079	4.36928e-12	1.00186e-09
ENSG00000185339.4	22:31002825-31023265	protein_coding	TCN2	0.483554	1.39818	3.68327	4.65976e-12	1.06425e-09
ENSG00000113361.8	5:31193857-31329253	protein_coding	CDH6	-0.444082	-1.36045	5.77713	5.55691e-12	1.26415e-09
ENSG00000148671.9	10:88727949-88743691	protein_coding	ADIRF	-2.81124	-7.0189	-1.18433	6.976e-12	1.58076e-09
ENSG00000124225.11	20:56223448-56286592	protein_coding	PMEPA1	-0.368515	-1.29102	6.16014	7.30602e-12	1.64908e-09
ENSG00000130813.13	19:10196798-10203928	protein_coding	C19orf66	0.349794	1.27438	5.76281	7.37856e-12	1.65897e-09
ENSG00000085117.7	11:44585977-44641913	protein_coding	CD82	0.288315	1.22121	7.54367	8.03964e-12	1.8006e-09
ENSG00000179820.11	19:54369477-54379691	protein_coding	MYADM	-0.381253	-1.30247	5.59045	9.16865e-12	2.04553e-09
ENSG00000181381.9	4:169277886-169458937	protein_coding	DDX60L	0.374566	1.29645	6.31279	9.48504e-12	2.10798e-09
ENSG00000105048.12	19:55644162-55660722	protein_coding	TNNT1	-0.439289	-1.35594	3.93525	1.0153e-11	2.24778e-09
ENSG00000059378.8	7:139723544-139763521	protein_coding	PARP12	0.282867	1.21661	6.64654	1.22603e-11	2.70395e-09
ENSG00000112773.11	6:82201156-82462491	protein_coding	FAM46A	0.433681	1.35067	5.65007	1.44421e-11	3.17302e-09
ENSG00000134954.10	11:128328656-128457453	protein_coding	ETS1	-0.242269	-1.18285	7.94945	1.51414e-11	3.31408e-09
ENSG00000196226.2	6:26043455-26043885	protein_coding	HIST1H2BB	-0.369118	-1.29156	5.02493	1.52549e-11	3.32631e-09
ENSG00000198692.5	Y:22737611-22755040	protein_coding	EIF1AY	0.371233	1.29346	4.72121	1.81084e-11	3.93367e-09
ENSG00000150907.6	13:41129804-41240734	protein_coding	FOXO1	-0.509411	-1.42347	3.44532	2.13809e-11	4.62546e-09
ENSG00000205978.5	14:24867992-24888494	protein_coding	NYNRIN	1.19574	2.29062	0.804059	2.14531e-11	4.62546e-09
ENSG00000187688.10	17:16318856-16340317	protein_coding	TRPV2	-0.560771	-1.47506	3.86049	2.32413e-11	4.99238e-09
ENSG00000152689.13	2:33661391-33789817	protein_coding	RASGRP3	0.659714	1.57977	2.97758	2.50762e-11	5.36659e-09
ENSG00000184060.6	17:29233362-29286340	protein_coding	ADAP2	-0.575351	-1.49004	3.42472	2.61721e-11	5.58046e-09
ENSG00000064042.13	4:41361624-41702061	protein_coding	LIMCH1	0.272266	1.2077	7.16355	2.68035e-11	5.69407e-09
ENSG00000151892.10	10:117816444-118032979	protein_coding	GFRA1	-0.261557	-1.19877	9.2421	2.74744e-11	5.81521e-09
ENSG00000185760.11	6:73331520-73908574	protein_coding	KCNQ5	-1.08047	-2.11472	2.47852	3.12675e-11	6.59391e-09
ENSG00000134326.7	2:6980701-7006766	protein_coding	CMPK2	0.39809	1.31776	5.10953	3.32163e-11	6.97941e-09
ENSG00000078401.6	6:12290596-12297427	protein_coding	EDN1	0.317531	1.2462	5.98591	3.48785e-11	7.30211e-09
ENSG00000169871.8	7:100728720-100735017	protein_coding	TRIM56	0.391143	1.31143	5.14852	3.57378e-11	7.45501e-09
ENSG00000148926.5	11:10326227-10328944	protein_coding	ADM	0.376072	1.2978	4.93996	3.84387e-11	7.98958e-09
ENSG00000115165.5	2:158271131-158345473	protein_coding	CYTIP	1.19732	2.29314	0.724723	4.46349e-11	9.24423e-09
ENSG00000177932.6	5:178487416-178510538	protein_coding	ZNF354C	-1.27351	-2.41749	0.367767	4.63966e-11	9.57477e-09
ENSG00000187244.6	19:45312328-45324673	protein_coding	BCAM	0.462229	1.37767	3.63539	4.94621e-11	1.01711e-08
ENSG00000122862.4	10:70847862-70864567	protein_coding	SRGN	0.326707	1.25415	8.19118	5.26436e-11	1.07869e-08
ENSG00000058668.10	1:203595689-203713209	protein_coding	ATP2B4	-0.302992	-1.2337	7.25591	5.31051e-11	1.0843e-08
ENSG00000106003.8	7:2552163-2568811	protein_coding	LFNG	-0.299462	-1.23069	6.12974	5.41265e-11	1.10127e-08
ENSG00000179542.11	X:142710596-142723596	protein_coding	SLITRK4	-1.43464	-2.70314	0.074968	6.4917e-11	1.31617e-08
ENSG00000104490.13	8:102698771-103137135	protein_coding	NCALD	-0.488161	-1.40266	3.53636	6.57349e-11	1.3281e-08
ENSG00000165025.10	9:93564069-93660831	protein_coding	SYK	1.30911	2.47788	0.460594	6.62008e-11	1.32822e-08
ENSG00000122729.14	9:32384618-32454767	protein_coding	ACO1	-0.295122	-1.22699	6.65958	6.6199e-11	1.32822e-08
ENSG00000171408.9	6:136172834-136516712	protein_coding	PDE7B	0.639392	1.55767	2.65648	6.91681e-11	1.38296e-08
ENSG00000159403.11	12:7187513-7245203	protein_coding	C1R	0.349788	1.27437	5.13787	7.6737e-11	1.529e-08
ENSG00000147604.9	8:74202506-74208024	protein_coding	RPL7	-0.214092	-1.15997	9.23784	7.95469e-11	1.57954e-08
ENSG00000169851.11	4:30722037-31148422	protein_coding	PCDH7	0.696173	1.6202	2.23245	8.35482e-11	1.65331e-08
ENSG00000114302.11	3:48782030-48885279	protein_coding	PRKAR2A	-0.267114	-1.2034	6.63155	1.07198e-10	2.11407e-08
ENSG00000169903.6	3:149191761-149221068	protein_coding	TM4SF4	0.727166	1.65538	2.12264	1.08424e-10	2.13098e-08
ENSG00000139874.5	14:38677204-38682272	protein_coding	SSTR1	0.930593	1.90606	1.47454	1.09987e-10	2.15437e-08
ENSG00000112343.8	6:25963030-25987384	protein_coding	TRIM38	0.282033	1.21591	5.8126	1.12175e-10	2.1898e-08
ENSG00000189431.5	11:13030696-13032647	pseudogene	RASSF10	0.910008	1.87906	1.884	1.13884e-10	2.21568e-08
ENSG00000187498.10	13:110801318-110959496	protein_coding	COL4A1	-0.241819	-1.18248	11.3143	1.39196e-10	2.69904e-08
ENSG00000143878.8	2:20646835-20649200	protein_coding	RHOB	0.338251	1.26422	5.55118	1.4315e-10	2.76643e-08
ENSG00000140526.12	15:89630690-89745591	protein_coding	ABHD2	-0.281581	-1.21553	7.79091	1.72837e-10	3.32901e-08
ENSG00000105989.4	7:116916685-116963343	protein_coding	WNT2	1.25475	2.38625	0.561083	1.7477e-10	3.35506e-08
ENSG00000158321.11	7:69063905-70258054	protein_coding	AUTS2	-4.33768	-20.2196	-1.90667	1.76413e-10	3.37539e-08
ENSG00000165029.11	9:107543283-107690518	protein_coding	ABCA1	0.324928	1.2526	5.96364	1.90754e-10	3.63774e-08
ENSG00000100296.9	22:29901868-29951205	protein_coding	THOC5	-0.27905	-1.2134	5.88346	2.18655e-10	4.1561e-08
ENSG00000112210.7	6:57053607-57087078	protein_coding	RAB23	0.26423	1.201	6.14124	2.28917e-10	4.33689e-08
ENSG00000105559.7	19:49340354-49371889	protein_coding	PLEKHA4	0.533856	1.44779	4.20332	2.41409e-10	4.55861e-08
ENSG00000140545.10	15:89441916-89456642	protein_coding	MFGE8	0.2919	1.22425	7.74866	2.49456e-10	4.69522e-08
ENSG00000184575.7	12:64798130-64844907	protein_coding	XPOT	-0.259421	-1.197	7.31113	2.5457e-10	4.77591e-08
ENSG00000149090.7	11:35453370-35551848	protein_coding	PAMR1	-0.94145	-1.92046	1.17269	2.58699e-10	4.83768e-08
ENSG00000104870.8	19:50010073-50029590	protein_coding	FCGRT	0.351703	1.27607	4.90465	2.61152e-10	4.86778e-08
ENSG00000207460.1	15:25331674-25331765	snoRNA	SNORD116-19	-1.45704	-2.74544	0.0983303	2.8087e-10	5.21849e-08
ENSG00000172348.10	6:46188475-46459709	protein_coding	RCAN2	-1.90737	-3.75126	-0.615172	2.89423e-10	5.36018e-08
ENSG00000172831.7	16:66968347-66978999	protein_coding	CES2	0.287285	1.22034	6.52863	2.95271e-10	5.451e-08
ENSG00000109819.4	4:23756664-23905712	protein_coding	PPARGC1A	-1.06951	-2.09873	0.796175	3.11803e-10	5.71965e-08
ENSG00000132517.10	17:4935895-4955304	protein_coding	SLC52A1	0.661016	1.5812	2.47586	3.11557e-10	5.71965e-08
ENSG00000100739.6	14:96722161-96735304	protein_coding	BDKRB1	-6.52828	-92.3013	-2.23596	3.26097e-10	5.96294e-08
ENSG00000237440.4	19:20718631-20748615	protein_coding	ZNF737	-1.75577	-3.37706	-0.595282	3.41572e-10	6.2262e-08
ENSG00000103044.6	16:69139467-69152622	protein_coding	HAS3	0.490891	1.40531	4.88641	3.64166e-10	6.61716e-08
ENSG00000176697.14	11:27676440-27743605	protein_coding	BDNF	0.26675	1.20309	6.1479	3.80022e-10	6.88365e-08
ENSG00000082482.9	1:215179118-215410436	protein_coding	KCNK2	0.803331	1.74513	1.93466	3.90371e-10	7.04899e-08
ENSG00000198431.11	12:104609557-104744061	protein_coding	TXNRD1	-0.221499	-1.16594	9.6437	3.99489e-10	7.19117e-08
ENSG00000078596.6	X:78615881-78623164	protein_coding	ITM2A	-4.92035	-30.2811	-2.0769	4.0106e-10	7.19703e-08
ENSG00000253953.1	5:140767452-140892546	protein_coding	PCDHGB4	-1.19782	-2.29393	0.512549	4.05004e-10	7.24531e-08
ENSG00000128272.10	22:39915700-39918691	protein_coding	ATF4	-0.225659	-1.16931	7.6393	4.10157e-10	7.31484e-08
ENSG00000182179.6	3:49842640-49851379	protein_coding	UBA7	0.307316	1.2374	5.64012	4.15683e-10	7.39058e-08
ENSG00000165376.6	X:106143394-106174091	protein_coding	CLDN2	0.412843	1.33131	4.48615	4.3208e-10	7.65856e-08
ENSG00000100281.9	22:35653445-35691800	protein_coding	HMGXB4	-0.307787	-1.23781	5.37592	4.49869e-10	7.94948e-08
ENSG00000169252.4	5:148206156-148208196	protein_coding	ADRB2	0.303176	1.23386	5.57092	4.75772e-10	8.35609e-08
ENSG00000184937.8	11:32409321-32457176	protein_coding	WT1	-1.05529	-2.07813	0.883633	4.7557e-10	8.35609e-08
ENSG00000111052.3	12:81186299-81331704	protein_coding	LIN7A	-0.87645	-1.83585	1.27761	4.85335e-10	8.49821e-08
ENSG00000145934.11	5:166711804-167691162	protein_coding	TENM2	0.241864	1.18252	6.78049	4.9072e-10	8.56655e-08
ENSG00000043355.6	13:100634026-100639018	protein_coding	ZIC2	1.23076	2.34691	0.482768	4.95563e-10	8.62504e-08
ENSG00000154548.8	6:89805678-89827800	protein_coding	SRSF12	-1.3929	-2.62607	-0.123826	5.15426e-10	8.94381e-08
ENSG00000169129.10	10:116054583-116164515	protein_coding	AFAP1L2	-0.372786	-1.29485	4.751	5.1887e-10	8.9766e-08
ENSG00000172824.10	16:67022492-67043661	protein_coding	CES4A	0.783675	1.72151	2.33124	5.21532e-10	8.99573e-08
ENSG00000116741.6	1:192778169-192781403	protein_coding	RGS2	0.372107	1.29424	4.74456	5.24275e-10	9.01613e-08
ENSG00000154640.10	21:18965971-18985265	protein_coding	BTG3	0.285018	1.21843	5.76798	5.52393e-10	9.47149e-08
ENSG00000025039.10	6:90074355-90121989	protein_coding	RRAGD	-0.502087	-1.41626	3.21828	6.07561e-10	1.03866e-07
ENSG00000119673.10	14:74034324-74042357	protein_coding	ACOT2	0.523617	1.43756	3.76436	6.30006e-10	1.07385e-07
ENSG00000139971.11	14:58466453-58764857	protein_coding	C14orf37	-0.657805	-1.57768	2.25433	6.42002e-10	1.09108e-07
ENSG00000186480.8	7:155089486-155101945	protein_coding	INSIG1	-0.340145	-1.26588	5.82309	6.47458e-10	1.09713e-07
ENSG00000107551.16	10:45454855-45491339	protein_coding	RASSF4	-0.389938	-1.31034	4.36156	6.57524e-10	1.11093e-07
ENSG00000103942.8	15:83509838-83654661	protein_coding	HOMER2	-0.330939	-1.25783	5.26955	7.20558e-10	1.21388e-07
ENSG00000138642.10	4:89299891-89364263	protein_coding	HERC6	0.22788	1.17111	6.98432	7.49729e-10	1.25935e-07
ENSG00000203772.6	10:135234170-135382916	protein_coding	SPRN	-0.712094	-1.63818	2.05495	7.52778e-10	1.2608e-07
ENSG00000168077.9	8:27491385-27534293	protein_coding	SCARA3	0.467012	1.38224	3.94501	7.58829e-10	1.26727e-07
ENSG00000272761.1	3:112315641-112320749	lincRNA	RP11-572C15.6	-0.457489	-1.37315	4.61103	7.69932e-10	1.2821e-07
ENSG00000158710.10	1:159887897-159895522	protein_coding	TAGLN2	-0.213911	-1.15983	8.9993	8.20202e-10	1.36189e-07
ENSG00000169760.13	3:173114074-174004434	protein_coding	NLGN1	-0.507626	-1.42171	3.41129	8.29019e-10	1.37258e-07
ENSG00000140859.11	16:57792129-57896957	protein_coding	KIFC3	0.359456	1.28294	6.33105	8.98659e-10	1.48363e-07
ENSG00000008517.12	16:3115298-3131908	protein_coding	IL32	-0.290636	-1.22318	5.5236	9.61204e-10	1.58237e-07
ENSG00000082438.11	2:165510134-165700189	protein_coding	COBLL1	-0.296506	-1.22817	6.06443	1.02774e-09	1.6871e-07
ENSG00000133816.9	11:12115543-12285334	protein_coding	MICAL2	-0.201733	-1.15008	9.68968	1.07169e-09	1.7493e-07
ENSG00000196562.10	20:46285092-46415360	protein_coding	SULF2	-0.285666	-1.21897	5.57888	1.07095e-09	1.7493e-07
ENSG00000132109.8	11:4406127-4414926	protein_coding	TRIM21	0.276583	1.21132	5.82297	1.10378e-09	1.79662e-07
ENSG00000154654.10	21:22370633-22915650	protein_coding	NCAM2	0.627229	1.5446	2.67668	1.1207e-09	1.81536e-07
ENSG00000185686.13	22:22890123-22901768	protein_coding	PRAME	-0.75098	-1.68294	1.94539	1.12158e-09	1.81536e-07
ENSG00000104368.13	8:42032236-42065242	protein_coding	PLAT	0.28664	1.2198	6.85448	1.12785e-09	1.82041e-07
ENSG00000159212.8	21:36041688-36090525	protein_coding	CLIC6	2.07054	4.20042	-0.725975	1.2602e-09	2.02836e-07
ENSG00000163235.11	2:70674412-70781325	protein_coding	TGFA	0.238889	1.18008	7.05593	1.28641e-09	2.06479e-07
ENSG00000180336.13	17:42733762-42767676	protein_coding	C17orf104	-0.468043	-1.38323	3.37669	1.33347e-09	2.1344e-07
ENSG00000088726.11	3:12775024-12810956	protein_coding	TMEM40	0.472205	1.38723	3.41557	1.39078e-09	2.21998e-07
ENSG00000108797.7	17:40834631-40851832	protein_coding	CNTNAP1	-0.292833	-1.22504	5.21479	1.40377e-09	2.23455e-07
ENSG00000250312.2	4:124386-157779	lincRNA	ZNF718	-0.553571	-1.46771	3.52145	1.48813e-09	2.36232e-07
ENSG00000180257.8	19:53430388-53466164	protein_coding	ZNF816	-0.994348	-1.99218	0.910898	1.5671e-09	2.48087e-07
ENSG00000239002.2	12:6619388-6619717	sense_intronic	SCARNA10	0.304851	1.23529	7.84127	1.67558e-09	2.64535e-07
ENSG00000196116.6	9:100174232-100258407	protein_coding	TDRD7	0.274638	1.20969	6.35459	1.71595e-09	2.7017e-07
ENSG00000171517.5	1:85277285-85358896	protein_coding	LPAR3	-1.29051	-2.44615	0.147483	1.94333e-09	3.05139e-07
ENSG00000177675.4	12:7499281-7632493	protein_coding	CD163L1	0.540485	1.45446	3.04605	1.95772e-09	3.06567e-07
ENSG00000226950.2	4:53578597-53586518	processed_transcript	DANCR	-0.441885	-1.35838	3.55484	2.026e-09	3.16401e-07
ENSG00000242265.1	7:94285637-94299007	protein_coding	PEG10	-0.212137	-1.1584	9.87162	2.04619e-09	3.18693e-07
ENSG00000159263.11	21:38071433-38122218	protein_coding	SIM2	0.446508	1.36274	4.25903	2.43723e-09	3.78577e-07
ENSG00000164619.4	7:33944523-34195484	protein_coding	BMPER	0.619471	1.53631	2.95005	2.4476e-09	3.78938e-07
ENSG00000175471.15	5:94039446-94620279	protein_coding	MCTP1	0.331861	1.25864	5.54265	2.45268e-09	3.78938e-07
ENSG00000111801.11	6:26440700-26453643	protein_coding	BTN3A3	0.38924	1.3097	4.03	2.47675e-09	3.81637e-07
ENSG00000110057.3	11:67758575-67772452	protein_coding	UNC93B1	0.39903	1.31862	5.66141	2.53855e-09	3.9012e-07
ENSG00000101670.7	18:47087069-47119272	protein_coding	LIPG	-0.344129	-1.26938	4.94356	2.66052e-09	4.0778e-07
ENSG00000154917.6	3:133543083-133614680	protein_coding	RAB6B	-0.50554	-1.41965	2.96116	2.72788e-09	4.16998e-07
ENSG00000179023.7	1:18807424-18812478	protein_coding	KLHDC7A	0.493591	1.40794	3.81011	2.99032e-09	4.55909e-07
ENSG00000142192.16	21:27252861-27543446	protein_coding	APP	0.248339	1.18784	9.51523	3.27515e-09	4.98021e-07
ENSG00000147065.12	X:64808257-64961791	protein_coding	MSN	-0.209325	-1.15615	9.69439	3.39034e-09	5.14184e-07
ENSG00000013288.4	4:6576902-6625089	protein_coding	MAN2B2	0.276647	1.21138	5.50825	3.41417e-09	5.16442e-07
ENSG00000092421.12	5:115779312-115910630	protein_coding	SEMA6A	-1.17667	-2.26054	0.488033	3.44088e-09	5.19123e-07
ENSG00000169919.12	7:65425671-65447301	protein_coding	GUSB	0.256278	1.19439	6.11701	3.46047e-09	5.20719e-07
ENSG00000156113.16	10:78629359-79398353	protein_coding	KCNMA1	-0.278698	-1.2131	6.10046	3.48138e-09	5.21756e-07
ENSG00000178860.8	8:72753784-72756703	protein_coding	MSC	-0.740261	-1.67048	1.82023	3.48541e-09	5.21756e-07
ENSG00000196352.9	1:207494853-207534311	protein_coding	CD55	0.357597	1.28129	4.68439	3.53456e-09	5.27746e-07
ENSG00000184009.5	17:79476997-79490873	protein_coding	ACTG1	-0.207313	-1.15454	12.0262	3.75083e-09	5.58593e-07
ENSG00000148468.12	10:15253642-15413061	protein_coding	FAM171A1	-0.327427	-1.25477	5.34555	3.76756e-09	5.59642e-07
ENSG00000174640.8	3:133651540-133771028	protein_coding	SLCO2A1	-1.71611	-3.28549	-0.660649	4.06168e-09	6.01785e-07
ENSG00000198911.7	22:42229109-42303312	protein_coding	SREBF2	-0.377457	-1.29905	5.32162	4.29265e-09	6.34379e-07
ENSG00000105327.11	19:47724081-47736023	protein_coding	BBC3	0.374429	1.29633	4.52438	4.3935e-09	6.47626e-07
ENSG00000065320.4	17:8924859-9147317	protein_coding	NTN1	-0.46074	-1.37625	4.3177	4.47697e-09	6.58252e-07
ENSG00000100504.12	14:51324609-51411454	protein_coding	PYGL	0.217772	1.16294	7.55155	4.73079e-09	6.93805e-07
ENSG00000261040.2	17:58160927-58169246	processed_transcript	CTD-2319I12.1	0.566232	1.48065	2.54371	5.44452e-09	7.96458e-07
ENSG00000147403.12	X:153618315-153637504	protein_coding	RPL10	-0.213652	-1.15962	9.60269	5.59702e-09	8.16698e-07
ENSG00000099204.14	10:116190872-116444762	protein_coding	ABLIM1	-0.254292	-1.19275	6.69065	5.66942e-09	8.24377e-07
ENSG00000112137.12	6:12717893-13288645	protein_coding	PHACTR1	-1.04889	-2.06893	0.723131	5.67818e-09	8.24377e-07
ENSG00000153208.12	2:112656056-112787138	protein_coding	MERTK	0.598425	1.51406	2.52549	5.77027e-09	8.35648e-07
ENSG00000185477.4	4:90157537-90229161	protein_coding	GPRIN3	-1.84395	-3.58991	-0.853945	6.16788e-09	8.90997e-07
ENSG00000173473.6	3:47626762-47823596	protein_coding	SMARCC1	-0.221829	-1.16621	7.3479	6.36702e-09	9.1747e-07
ENSG00000168028.9	3:39448180-39454033	protein_coding	RPSA	-0.239395	-1.1805	9.89713	6.49764e-09	9.33963e-07
ENSG00000105894.7	7:136912088-137028611	protein_coding	PTN	0.494801	1.40913	3.01051	6.69156e-09	9.5945e-07
ENSG00000183688.4	17:289769-295730	protein_coding	FAM101B	-0.311594	-1.24108	6.23842	6.73232e-09	9.62905e-07
ENSG00000167779.3	12:53491220-53496129	protein_coding	IGFBP6	0.35757	1.28127	5.2188	6.95375e-09	9.92121e-07
ENSG00000115525.12	2:86066267-86116137	protein_coding	ST3GAL5	0.568921	1.48341	2.59804	7.10238e-09	1.00835e-06
ENSG00000117394.15	1:43391052-43424530	protein_coding	SLC2A1	0.201975	1.15027	7.80783	7.09359e-09	1.00835e-06
ENSG00000197697.3	6:26183958-26184454	protein_coding	HIST1H2BE	-0.445592	-1.36187	3.35969	7.1318e-09	1.01004e-06
ENSG00000180777.9	18:14728271-14852737	protein_coding	ANKRD30B	0.670936	1.59211	2.58824	7.16293e-09	1.01197e-06
ENSG00000164305.13	4:185548850-185570663	protein_coding	CASP3	0.262447	1.19951	7.07683	7.28879e-09	1.02724e-06
ENSG00000185507.15	11:612553-615999	protein_coding	IRF7	0.335012	1.26139	6.58018	7.53198e-09	1.05893e-06
ENSG00000146966.8	7:140218220-140373793	protein_coding	DENND2A	0.447656	1.36382	4.81746	7.59631e-09	1.06538e-06
ENSG00000257337.2	12:53408380-53448222	antisense	RP11-983P16.4	-1.66877	-3.17944	-0.696283	7.76429e-09	1.08631e-06
ENSG00000132321.12	2:237232794-237416185	protein_coding	IQCA1	-0.621202	-1.53816	2.24365	7.93748e-09	1.10785e-06
ENSG00000111058.3	12:81331594-81650533	protein_coding	ACSS3	-0.92963	-1.90479	0.891137	8.33698e-09	1.16081e-06
ENSG00000026950.12	6:26402465-26415444	protein_coding	BTN3A1	0.344884	1.27005	4.31951	8.5951e-09	1.19387e-06
ENSG00000113721.9	5:149493400-149535435	protein_coding	PDGFRB	0.450757	1.36676	3.31961	8.87475e-09	1.22976e-06
ENSG00000198900.5	20:39657458-39753127	protein_coding	TOP1	0.2999	1.23106	6.01784	9.32118e-09	1.28853e-06
ENSG00000118762.3	4:88928820-88998929	protein_coding	PKD2	0.289526	1.22224	5.28805	9.80277e-09	1.35187e-06
ENSG00000155011.4	4:107842959-108204963	protein_coding	DKK2	1.04015	2.05645	0.678275	1.07592e-08	1.48024e-06
ENSG00000006468.9	7:13930853-14031050	protein_coding	ETV1	0.503256	1.41741	3.48783	1.08397e-08	1.48777e-06
ENSG00000141429.9	18:33161081-33291798	protein_coding	GALNT1	0.23442	1.17643	8.5377	1.09139e-08	1.4944e-06
ENSG00000116254.13	1:6161853-6240183	protein_coding	CHD5	0.847992	1.79999	1.24227	1.12637e-08	1.53865e-06
ENSG00000125257.9	13:95672083-95953687	protein_coding	ABCC4	-0.230054	-1.17288	6.56087	1.13302e-08	1.54408e-06
ENSG00000079385.17	19:43011456-43065386	protein_coding	CEACAM1	0.701022	1.62566	1.89134	1.14763e-08	1.56032e-06
ENSG00000119986.6	10:99437181-99447080	protein_coding	AVPI1	0.442125	1.3586	3.57459	1.19809e-08	1.6251e-06
ENSG00000182718.12	15:60639333-60695082	protein_coding	ANXA2	-0.189283	-1.1402	11.5233	1.20355e-08	1.62868e-06
ENSG00000204264.4	6:32808494-32812480	protein_coding	PSMB8	0.275114	1.21009	6.9138	1.24969e-08	1.68717e-06
ENSG00000063854.8	16:1845621-1877195	protein_coding	HAGH	0.324678	1.25239	4.59676	1.36342e-08	1.83643e-06
ENSG00000110492.11	11:46402306-46405375	protein_coding	MDK	0.32374	1.25157	5.40562	1.39139e-08	1.86974e-06
ENSG00000171714.10	11:22214722-22304903	protein_coding	ANO5	-0.804001	-1.74594	1.28097	1.43456e-08	1.92327e-06
ENSG00000121361.3	12:21917889-21928515	protein_coding	KCNJ8	0.367794	1.29038	4.10064	1.48627e-08	1.988e-06
ENSG00000139865.12	14:38065052-38510647	protein_coding	TTC6	0.963337	1.94981	0.88115	1.62434e-08	2.16162e-06
ENSG00000250748.2	12:65860600-66036152	lincRNA	RP11-230G5.2	1.18338	2.27109	0.309287	1.62e-08	2.16162e-06
ENSG00000223414.2	6:166322290-166401536	lincRNA	LINC00473	2.18724	4.55433	-1.05197	1.6273e-08	2.16162e-06
ENSG00000149177.8	11:48002113-48189670	protein_coding	PTPRJ	-0.243241	-1.18365	7.65105	1.6362e-08	2.1635e-06
ENSG00000159128.10	21:34775202-34851655	protein_coding	IFNGR2	-0.310088	-1.23978	4.6086	1.63621e-08	2.1635e-06
ENSG00000173432.6	11:18287721-18291524	protein_coding	SAA1	0.246864	1.18662	6.11668	1.65486e-08	2.18317e-06
ENSG00000117724.8	1:214776538-214837931	protein_coding	CENPF	0.226984	1.17039	7.64662	1.72769e-08	2.27405e-06
ENSG00000169946.9	8:106330920-106816760	protein_coding	ZFPM2	-1.06104	-2.08643	0.479814	1.89795e-08	2.49248e-06
ENSG00000138670.12	4:82347547-82965397	protein_coding	RASGEF1B	-0.97209	-1.96168	0.798101	2.01246e-08	2.63688e-06
ENSG00000132274.11	11:5710919-5758319	protein_coding	TRIM22	0.203652	1.15161	8.48636	2.18389e-08	2.85501e-06
ENSG00000162591.11	1:3406484-3528059	protein_coding	MEGF6	0.452352	1.36827	5.41578	2.22413e-08	2.90106e-06
ENSG00000118257.12	2:206546714-206662857	protein_coding	NRP2	-0.23338	-1.17559	6.85671	2.31099e-08	3.00757e-06
ENSG00000117226.7	1:89472349-89488577	protein_coding	GBP3	0.223027	1.16718	6.87773	2.46467e-08	3.20036e-06
ENSG00000187990.4	6:26216428-26216872	protein_coding	HIST1H2BG	-0.263651	-1.20051	6.96814	2.59339e-08	3.35996e-06
ENSG00000073849.10	3:186648274-186796341	protein_coding	ST6GAL1	-0.60804	-1.52419	2.11236	2.61317e-08	3.37222e-06
ENSG00000146038.7	6:24171984-24358280	protein_coding	DCDC2	-0.20992	-1.15662	6.98926	2.61453e-08	3.37222e-06
ENSG00000162490.6	1:11751786-11785914	protein_coding	DRAXIN	0.374498	1.29639	4.041	2.68457e-08	3.45484e-06
ENSG00000177494.5	3:111311747-111314290	protein_coding	ZBED2	-0.314665	-1.24372	5.06481	2.83922e-08	3.64575e-06
ENSG00000136732.10	2:127413509-127454246	protein_coding	GYPC	-0.3839	-1.30486	3.95183	2.88294e-08	3.69368e-06
ENSG00000234444.5	7:63767837-63815238	protein_coding	ZNF736	-0.412503	-1.33099	3.59938	2.95489e-08	3.77749e-06
ENSG00000117228.9	1:89518002-89531043	protein_coding	GBP1	0.229181	1.17217	7.59596	3.00316e-08	3.83073e-06
ENSG00000158164.6	X:101768604-101771712	protein_coding	TMSB15A	-0.655508	-1.57517	2.18588	3.09613e-08	3.94061e-06
ENSG00000185900.5	8:42948658-42978577	protein_coding	POMK	-0.362241	-1.28542	4.50231	3.24895e-08	4.12603e-06
ENSG00000186575.13	22:29999545-30094587	protein_coding	NF2	-0.260699	-1.19806	9.03109	3.28084e-08	4.15738e-06
ENSG00000231426.1	6:140175987-140181288	lincRNA	RP5-899B16.1	1.394	2.62806	-0.214044	3.61386e-08	4.56936e-06
ENSG00000135929.4	2:219646472-219680016	protein_coding	CYP27A1	-0.330239	-1.25722	4.83514	3.62899e-08	4.57847e-06
ENSG00000181019.8	16:69740899-69760854	protein_coding	NQO1	-0.239249	-1.18038	6.99005	3.70635e-08	4.64564e-06
ENSG00000188636.3	22:44888452-44894178	protein_coding	LDOC1L	-0.263642	-1.20051	6.18807	3.69103e-08	4.64564e-06
ENSG00000204176.9	10:46955444-46971400	protein_coding	SYT15	-0.723342	-1.651	1.85777	3.7031e-08	4.64564e-06
ENSG00000147044.16	X:41374187-41782716	protein_coding	CASK	-0.215204	-1.16087	6.68348	3.7884e-08	4.73821e-06
ENSG00000136542.4	2:158114110-158170723	protein_coding	GALNT5	-0.636541	-1.5546	1.94723	3.99449e-08	4.98082e-06
ENSG00000188846.9	3:40498783-40503861	protein_coding	RPL14	-0.192308	-1.14259	8.8485	3.99962e-08	4.98082e-06
ENSG00000159184.7	17:46802125-46806540	protein_coding	HOXB13	-1.41995	-2.67576	-0.492434	4.12783e-08	5.12942e-06
ENSG00000131094.3	17:43037061-43045439	protein_coding	C1QL1	0.635518	1.5535	2.83164	4.28638e-08	5.31502e-06
ENSG00000105650.17	19:18318771-18366229	protein_coding	PDE4C	0.510777	1.42482	2.85544	4.44423e-08	5.49895e-06
ENSG00000154451.10	1:89724633-89738544	protein_coding	GBP5	-1.03789	-2.05322	0.438462	4.56309e-08	5.63396e-06
ENSG00000122406.8	1:93297582-93307481	protein_coding	RPL5	-0.196002	-1.14552	9.26903	4.60481e-08	5.67334e-06
ENSG00000144063.3	2:110841447-110874143	protein_coding	MALL	-1.19721	-2.29295	0.0674082	4.78007e-08	5.87673e-06
ENSG00000169432.10	2:167051695-167232503	protein_coding	SCN9A	0.325587	1.25317	4.65478	4.87426e-08	5.97982e-06
ENSG00000113161.11	5:74632154-74657929	protein_coding	HMGCR	-0.224184	-1.16812	6.42054	4.99105e-08	6.11012e-06
ENSG00000111331.8	12:113376157-113411054	protein_coding	OAS3	0.269411	1.20532	8.97621	5.47596e-08	6.68959e-06
ENSG00000163735.6	4:74861359-74864496	protein_coding	CXCL5	-0.258851	-1.19653	5.39482	5.53818e-08	6.75132e-06
ENSG00000100968.9	14:24834879-24848810	protein_coding	NFATC4	1.65933	3.1587	-0.610373	5.56456e-08	6.76606e-06
ENSG00000065150.14	13:98605912-98676551	protein_coding	IPO5	-0.184387	-1.13633	9.02008	5.57369e-08	6.76606e-06
ENSG00000100422.9	22:47080308-47134158	protein_coding	CERK	-0.27876	-1.21315	5.51894	5.58817e-08	6.76942e-06
ENSG00000254999.2	3:10157276-10168874	protein_coding	BRK1	-0.2311	-1.17373	6.4998	5.64164e-08	6.81989e-06
ENSG00000141837.14	19:13317256-13734804	protein_coding	CACNA1A	-1.92378	-3.79416	-1.01632	5.65998e-08	6.82778e-06
ENSG00000062485.14	12:56665483-56694176	protein_coding	CS	-0.222637	-1.16686	6.8143	5.72727e-08	6.89455e-06
ENSG00000023445.9	11:102188215-102210134	protein_coding	BIRC3	-0.26642	-1.20282	6.47695	6.2348e-08	7.48992e-06
ENSG00000107796.8	10:90694831-90751147	protein_coding	ACTA2	0.233675	1.17583	5.95542	6.26711e-08	7.51312e-06
ENSG00000182899.10	3:197676858-197683481	protein_coding	RPL35A	-0.207848	-1.15496	8.48517	6.61015e-08	7.90796e-06
ENSG00000144713.8	3:12875984-12883087	protein_coding	RPL32	-0.205535	-1.15311	9.24002	7.3165e-08	8.73491e-06
ENSG00000141682.11	18:57567180-57571538	protein_coding	PMAIP1	0.341931	1.26745	6.55769	7.55375e-08	8.99955e-06
ENSG00000100099.16	22:26839389-26879803	protein_coding	HPS4	-0.273977	-1.20914	5.03642	7.58775e-08	9.02146e-06
ENSG00000064012.17	2:202098166-202152434	protein_coding	CASP8	0.2456	1.18559	5.54036	7.72537e-08	9.16622e-06
ENSG00000267470.1	19:38039816-38078249	antisense	ZNF571-AS1	-1.44564	-2.72383	-0.374045	7.7809e-08	9.21319e-06
ENSG00000087494.11	12:28111017-28125638	protein_coding	PTHLH	-0.443449	-1.35985	3.02927	7.80696e-08	9.22515e-06
ENSG00000183549.6	16:20420856-20452658	protein_coding	ACSM5	0.504009	1.41815	2.77207	7.974e-08	9.4033e-06
ENSG00000004660.10	17:3763609-3798185	protein_coding	CAMKK1	-0.39573	-1.31561	3.56425	8.00415e-08	9.41963e-06
ENSG00000013374.11	7:151038785-151075535	protein_coding	NUB1	0.219783	1.16456	6.64256	8.32136e-08	9.77303e-06
ENSG00000169213.6	1:52373628-52456436	protein_coding	RAB3B	-0.234227	-1.17628	8.97747	8.39135e-08	9.83524e-06
ENSG00000170485.12	2:101436614-101613291	protein_coding	NPAS2	-1.03588	-2.05037	0.439379	9.21928e-08	1.07838e-05
ENSG00000100600.10	14:93170152-93215047	protein_coding	LGMN	0.251077	1.1901	6.55983	9.42199e-08	1.09986e-05
ENSG00000122643.14	7:33053742-33102409	protein_coding	NT5C3A	0.465034	1.38035	5.41451	9.55725e-08	1.1134e-05
ENSG00000104549.7	8:126010739-126034525	protein_coding	SQLE	-0.291792	-1.22416	5.51606	9.59578e-08	1.11564e-05
ENSG00000134202.6	1:110276554-110284384	protein_coding	GSTM3	-0.52692	-1.44085	2.94343	9.95447e-08	1.15502e-05
ENSG00000146376.6	6:129897277-130031370	protein_coding	ARHGAP18	0.210513	1.1571	6.92383	1.03031e-07	1.19308e-05
ENSG00000197046.7	18:43405477-43424045	protein_coding	SIGLEC15	0.310801	1.2404	5.13975	1.06572e-07	1.23161e-05
ENSG00000030582.12	17:42422614-42430470	protein_coding	GRN	0.276194	1.211	8.41919	1.12559e-07	1.2982e-05
ENSG00000160932.6	8:144099399-144105249	protein_coding	LY6E	0.27024	1.20601	8.32512	1.2773e-07	1.47024e-05
ENSG00000110321.11	11:10818597-10830657	protein_coding	EIF4G2	-0.173946	-1.12814	9.43702	1.32785e-07	1.52539e-05
ENSG00000113209.6	5:140514800-140517703	protein_coding	PCDHB5	-1.0855	-2.12211	0.331365	1.33969e-07	1.53594e-05
ENSG00000197077.8	22:25348697-25593415	protein_coding	KIAA1671	-0.350358	-1.27488	4.17102	1.34354e-07	1.5373e-05
ENSG00000175155.4	17:57409050-57479090	protein_coding	YPEL2	-0.527031	-1.44096	2.58892	1.34705e-07	1.53828e-05
ENSG00000124610.3	6:26017260-26018040	protein_coding	HIST1H1A	-0.377123	-1.29875	4.41576	1.35505e-07	1.54188e-05
ENSG00000266037.1	14:50320336-50320632	misc_RNA	RN7SL3	0.324095	1.25188	9.8708	1.35555e-07	1.54188e-05
ENSG00000129084.13	11:14515329-14665181	protein_coding	PSMA1	0.497915	1.41217	3.62025	1.38928e-07	1.57714e-05
ENSG00000164161.5	4:145567173-145666423	protein_coding	HHIP	-0.421806	-1.3396	3.21173	1.41884e-07	1.60754e-05
ENSG00000185608.4	22:19419425-19423598	protein_coding	MRPL40	-0.2716	-1.20715	5.28747	1.49969e-07	1.69582e-05
ENSG00000153944.6	17:55333212-55762046	protein_coding	MSI2	-0.376886	-1.29854	3.62357	1.54195e-07	1.74021e-05
ENSG00000113140.6	5:151040657-151066726	protein_coding	SPARC	-0.193348	-1.14341	10.2937	1.55827e-07	1.7552e-05
ENSG00000120885.15	8:27454434-27472548	protein_coding	CLU	0.618157	1.53491	3.23652	1.57185e-07	1.76705e-05
ENSG00000135439.7	12:58118980-58135940	protein_coding	AGAP2	0.78169	1.71914	1.27809	1.60866e-07	1.80491e-05
ENSG00000061918.8	4:156680144-156728743	protein_coding	GUCY1B3	-0.440071	-1.35667	3.07412	1.62104e-07	1.81528e-05
ENSG00000143512.8	1:222695602-222721445	protein_coding	HHIPL2	-0.936132	-1.91339	0.55681	1.63102e-07	1.82292e-05
ENSG00000164099.3	4:119201193-119274158	protein_coding	PRSS12	-0.341122	-1.26674	4.41282	1.65038e-07	1.841e-05
ENSG00000117984.8	11:1773982-1785222	protein_coding	CTSD	0.25096	1.19	7.43955	1.71714e-07	1.91178e-05
ENSG00000206621.1	15:25325289-25325380	snoRNA	SNORD116-14	-1.54867	-2.92548	-0.649226	1.77499e-07	1.97239e-05
ENSG00000128284.15	22:36536372-36562225	protein_coding	APOL3	0.370707	1.29299	3.61394	1.85743e-07	2.06004e-05
ENSG00000136068.10	3:57994127-58157982	protein_coding	FLNB	-0.220622	-1.16524	9.7498	1.897e-07	2.09989e-05
ENSG00000251791.1	2:234197322-234197586	snoRNA	SCARNA6	0.531564	1.4455	4.57014	1.94222e-07	2.14583e-05
ENSG00000049192.10	5:64444563-64777747	protein_coding	ADAMTS6	-0.301755	-1.23264	4.99375	2.0181e-07	2.22541e-05
ENSG00000010030.9	6:36322419-36356164	protein_coding	ETV7	0.373778	1.29574	4.13476	2.04659e-07	2.24826e-05
ENSG00000188707.4	7:150026938-150029808	protein_coding	ZBED6CL	-0.397265	-1.31701	4.48938	2.04492e-07	2.24826e-05
ENSG00000162645.8	1:89571815-89616139	protein_coding	GBP2	-0.552483	-1.46661	2.85149	2.05357e-07	2.25164e-05
ENSG00000182611.3	6:27782112-27782607	protein_coding	HIST1H2AJ	-0.252824	-1.19154	5.49575	2.12075e-07	2.3209e-05
ENSG00000099942.8	22:21271714-21308037	protein_coding	CRKL	-0.194219	-1.1441	7.20936	2.13722e-07	2.3345e-05
ENSG00000100330.11	22:30279144-30426855	protein_coding	MTMR3	-0.238819	-1.18003	6.00173	2.24381e-07	2.44631e-05
ENSG00000171291.4	19:11959541-11994565	protein_coding	ZNF439	0.78312	1.72085	1.32084	2.34971e-07	2.55694e-05
ENSG00000101439.4	20:23608534-23619110	protein_coding	CST3	0.264706	1.20139	7.94475	2.38267e-07	2.58793e-05
ENSG00000117115.8	1:17393256-17445948	protein_coding	PADI2	-0.260918	-1.19824	5.08476	2.39428e-07	2.59566e-05
ENSG00000123689.5	1:209848765-209849733	protein_coding	G0S2	0.325765	1.25333	6.30164	2.52044e-07	2.72732e-05
ENSG00000155760.1	2:202899310-202903160	protein_coding	FZD7	-0.408131	-1.32697	4.70192	2.59529e-07	2.80305e-05
ENSG00000116260.12	1:180123969-180173165	protein_coding	QSOX1	0.259815	1.19732	8.76105	2.68547e-07	2.89505e-05
ENSG00000081052.10	2:227867427-228028829	protein_coding	COL4A4	-0.498025	-1.41228	3.00982	2.69193e-07	2.89661e-05
ENSG00000012171.13	3:50304990-50314977	processed_transcript	SEMA3B	0.351369	1.27577	4.63498	2.8049e-07	3.01256e-05
ENSG00000131979.14	14:55308726-55369570	protein_coding	GCH1	0.324943	1.25261	5.1126	2.82525e-07	3.02879e-05
ENSG00000129757.8	11:2904443-2907111	protein_coding	CDKN1C	0.368639	1.29113	4.65509	2.897e-07	3.09995e-05
ENSG00000110092.3	11:69455855-69469242	protein_coding	CCND1	-0.175588	-1.12942	9.15498	2.90615e-07	3.10399e-05
ENSG00000253729.3	8:48685669-48872743	protein_coding	PRKDC	-0.2803	-1.21445	9.04313	2.93937e-07	3.13368e-05
ENSG00000185551.8	15:96869167-96883492	protein_coding	NR2F2	0.271192	1.2068	5.02369	3.06683e-07	3.26355e-05
ENSG00000166147.9	15:48700503-48938046	protein_coding	FBN1	-0.280709	-1.21479	10.0967	3.33208e-07	3.53929e-05
ENSG00000134070.4	3:10206549-10285427	protein_coding	IRAK2	-0.362412	-1.28557	5.08166	3.3987e-07	3.60344e-05
ENSG00000163637.7	3:64079543-64431152	protein_coding	PRICKLE2	-0.247756	-1.18736	6.94119	3.42179e-07	3.62127e-05
ENSG00000131747.10	17:38544768-38574202	protein_coding	TOP2A	0.169993	1.12505	8.86341	3.45287e-07	3.64748e-05
ENSG00000101447.9	20:37554955-37581703	protein_coding	FAM83D	0.228981	1.17201	5.95237	3.51798e-07	3.70947e-05
ENSG00000100104.8	22:26879843-26890624	protein_coding	SRRD	-0.2715	-1.20706	4.96377	3.53229e-07	3.71778e-05
ENSG00000130939.14	1:10092890-10241297	protein_coding	UBE4B	-0.276123	-1.21094	5.28126	3.54311e-07	3.72239e-05
ENSG00000166825.9	15:90328120-90358633	protein_coding	ANPEP	-0.454996	-1.37078	4.37863	3.56619e-07	3.73984e-05
ENSG00000168743.8	4:106815932-106925184	protein_coding	NPNT	0.293389	1.22552	4.84423	3.57862e-07	3.74607e-05
ENSG00000168140.4	16:4421849-4433529	protein_coding	VASN	0.379601	1.30098	4.31812	3.69019e-07	3.85588e-05
ENSG00000214530.3	11:72465774-72504726	protein_coding	STARD10	-0.420704	-1.33858	3.64233	3.89022e-07	4.05755e-05
ENSG00000235531.5	8:72740402-73030628	protein_coding	RP11-383H13.1	-0.664394	-1.5849	1.51181	4.02632e-07	4.19195e-05
ENSG00000138772.8	4:79472673-79531597	protein_coding	ANXA3	-0.215416	-1.16104	6.73682	4.0541e-07	4.21327e-05
ENSG00000162433.10	1:65613232-65697828	protein_coding	AK4	-0.21592	-1.16144	6.34601	4.08782e-07	4.24069e-05
ENSG00000116675.11	1:65713902-65881552	protein_coding	DNAJC6	0.340881	1.26653	4.22853	4.14635e-07	4.2937e-05
ENSG00000124177.10	20:40030741-40247133	protein_coding	CHD6	0.248169	1.1877	6.41747	4.17144e-07	4.31195e-05
ENSG00000122696.8	9:37879400-37904350	protein_coding	SLC25A51	-0.300677	-1.23172	4.2699	4.32389e-07	4.46156e-05
ENSG00000172216.4	20:48807376-48809212	protein_coding	CEBPB	0.540494	1.45447	4.88069	4.42173e-07	4.55438e-05
ENSG00000073711.6	3:135684515-135866733	protein_coding	PPP2R3A	-0.25727	-1.19521	5.85127	4.46131e-07	4.57883e-05
ENSG00000215193.8	22:18560689-18613905	protein_coding	PEX26	-0.256959	-1.19496	6.08745	4.45688e-07	4.57883e-05
ENSG00000005102.8	17:41717756-41739322	protein_coding	MEOX1	-0.692074	-1.6156	1.43239	4.5183e-07	4.62909e-05
ENSG00000138449.6	2:190425305-190448484	protein_coding	SLC40A1	0.451504	1.36747	3.74474	4.78269e-07	4.89129e-05
ENSG00000189060.4	22:38201114-38203442	protein_coding	H1F0	0.267027	1.20333	5.88627	4.93985e-07	5.0431e-05
ENSG00000109320.7	4:103422486-103538459	protein_coding	NFKB1	-0.209337	-1.15616	6.32697	5.09129e-07	5.18629e-05
ENSG00000135720.8	16:66754796-66785701	protein_coding	DYNC1LI2	0.19755	1.14675	7.09489	5.09806e-07	5.18629e-05
ENSG00000184319.11	22:51195376-51239737	pseudogene	AC002055.4	-0.362431	-1.28559	3.51336	5.11475e-07	5.19413e-05
ENSG00000231672.2	2:218148742-218621316	protein_coding	DIRC3	0.71983	1.64699	1.51036	5.25323e-07	5.3254e-05
ENSG00000064601.12	20:44518783-44527459	protein_coding	CTSA	0.206051	1.15353	7.00341	5.75812e-07	5.827e-05
ENSG00000243753.1	6:30227361-30260791	pseudogene	HLA-L	0.64314	1.56172	1.97624	5.86465e-07	5.92443e-05
ENSG00000070756.9	8:101698044-101735037	protein_coding	PABPC1	-0.180138	-1.13299	7.98073	5.92716e-07	5.96671e-05
ENSG00000196935.4	12:64238073-64541613	protein_coding	SRGAP1	-0.317788	-1.24642	5.0324	5.92214e-07	5.96671e-05
ENSG00000163597.10	17:74553848-74561430	processed_transcript	SNHG16	-0.197978	-1.14709	7.96697	6.00125e-07	6.03078e-05
ENSG00000196549.6	3:154741913-154901497	protein_coding	MME	0.223626	1.16766	7.02867	6.14475e-07	6.16427e-05
ENSG00000172986.8	3:72937224-73047289	protein_coding	GXYLT2	-0.704723	-1.62983	1.26497	6.21921e-07	6.22815e-05
ENSG00000132256.14	11:5684425-5959849	protein_coding	TRIM5	0.232286	1.1747	6.01437	6.28001e-07	6.27816e-05
ENSG00000102921.3	16:48572637-48654059	protein_coding	N4BP1	0.253427	1.19204	5.47762	6.40659e-07	6.39364e-05
ENSG00000162595.4	1:68511645-68517314	protein_coding	DIRAS3	0.750935	1.68288	1.16952	6.5799e-07	6.55528e-05
ENSG00000091527.11	3:133292574-133309105	protein_coding	CDV3	-0.234317	-1.17635	8.24337	6.6846e-07	6.64813e-05
ENSG00000129353.10	19:10713133-10755235	protein_coding	SLC44A2	0.206744	1.15408	7.33209	6.71349e-07	6.66539e-05
ENSG00000260401.1	11:72950020-72953380	sense_overlapping	RP11-800A3.4	-2.093	-4.26633	-1.49197	6.86768e-07	6.80678e-05
ENSG00000162458.8	1:16083102-16113089	protein_coding	FBLIM1	-0.241686	-1.18237	7.22835	6.97309e-07	6.89099e-05
ENSG00000163162.4	2:101887681-101925163	protein_coding	RNF149	0.258213	1.196	5.17633	6.9765e-07	6.89099e-05
ENSG00000137501.12	11:85405267-85522184	protein_coding	SYTL2	0.228051	1.17125	5.88307	6.99189e-07	6.89441e-05
ENSG00000168274.3	6:26217165-26217711	protein_coding	HIST1H2AE	-0.258598	-1.19632	6.82636	7.30905e-07	7.19487e-05
ENSG00000100505.9	14:51441980-51562779	protein_coding	TRIM9	0.746451	1.67766	1.3897	7.5638e-07	7.42642e-05
ENSG00000240583.6	7:30893010-30965131	protein_coding	AQP1	-0.525545	-1.43948	4.17307	7.56998e-07	7.42642e-05
ENSG00000106484.10	7:130126012-130146133	protein_coding	MEST	0.465215	1.38052	2.98279	7.73645e-07	7.57562e-05
ENSG00000145423.4	4:154701744-154710272	protein_coding	SFRP2	-1.03099	-2.04343	0.204399	7.74829e-07	7.57562e-05
ENSG00000124226.7	20:48552948-48570429	protein_coding	RNF114	0.201179	1.14964	7.12043	7.78465e-07	7.59831e-05
ENSG00000055211.8	6:149887430-149912884	protein_coding	GINM1	0.228597	1.17169	6.35656	7.89037e-07	7.68852e-05
ENSG00000148484.13	10:16632610-16859527	protein_coding	RSU1	-0.291552	-1.22396	6.51679	8.09647e-07	7.87607e-05
ENSG00000166986.8	12:57869228-57911352	protein_coding	MARS	-0.187545	-1.13882	7.53404	8.25894e-07	8.02061e-05
ENSG00000170873.14	8:125563031-125740730	protein_coding	MTSS1	-0.243591	-1.18394	5.15823	8.4788e-07	8.22031e-05
ENSG00000105246.5	19:4229495-4237528	protein_coding	EBI3	0.336756	1.26291	4.10444	8.78268e-07	8.50066e-05
ENSG00000250337.1	5:27472399-27496508	lincRNA	LINC01021	0.686655	1.60955	1.5495	8.99551e-07	8.6921e-05
ENSG00000260804.2	2:217081768-217084915	lincRNA	RP11-566E18.3	-0.377495	-1.29908	3.34041	9.1376e-07	8.81466e-05
ENSG00000183691.4	17:54671060-54672951	protein_coding	NOG	-0.640619	-1.559	2.61048	9.39435e-07	9.04723e-05
ENSG00000101187.11	20:61273797-61317137	protein_coding	SLCO4A1	0.340601	1.26628	5.37794	1.00034e-06	9.61779e-05
ENSG00000100345.16	22:36677327-36784063	protein_coding	MYH9	-0.247878	-1.18746	11.726	1.00671e-06	9.66295e-05
ENSG00000153132.8	4:141309609-141349122	protein_coding	CLGN	0.255675	1.19389	5.0163	1.02022e-06	9.76021e-05
ENSG00000168427.7	2:239047363-239061588	protein_coding	KLHL30	0.507246	1.42133	2.36974	1.01908e-06	9.76021e-05
ENSG00000010818.4	6:143072604-143266338	protein_coding	HIVEP2	-0.246157	-1.18604	5.84425	1.03015e-06	9.83883e-05
ENSG00000135047.10	9:90340434-90346308	protein_coding	CTSL	0.218362	1.16341	6.29524	1.06034e-06	0.000101105
ENSG00000100138.9	22:42069934-42086508	protein_coding	NHP2L1	-0.204696	-1.15244	6.70921	1.09997e-06	0.000104711
ENSG00000137462.6	4:154622652-154626851	protein_coding	TLR2	-0.702582	-1.62741	1.34354	1.13907e-06	0.000108255
ENSG00000104059.4	15:29412457-29862927	protein_coding	FAM189A1	-1.70182	-3.25311	-1.10656	1.14369e-06	0.000108515
ENSG00000008710.13	16:2138711-2185899	protein_coding	PKD1	0.313507	1.24273	5.46998	1.14747e-06	0.000108696
ENSG00000099260.6	1:100111499-100160097	protein_coding	PALMD	0.680787	1.60301	1.5601	1.16852e-06	0.000110508
ENSG00000149968.7	11:102706532-102714534	protein_coding	MMP3	1.56229	2.95322	-0.844896	1.21895e-06	0.000115089
ENSG00000119669.3	14:77490888-77495034	protein_coding	IRF2BPL	0.274159	1.20929	5.6572	1.23836e-06	0.000116541
ENSG00000167889.8	17:74864538-74946475	protein_coding	MGAT5B	0.788253	1.72698	1.00203	1.23637e-06	0.000116541
ENSG00000138778.7	4:104026963-104119566	protein_coding	CENPE	0.264614	1.20131	5.30749	1.25794e-06	0.000118191
ENSG00000112308.8	6:24705089-24721064	protein_coding	C6orf62	0.181833	1.13432	7.86536	1.26276e-06	0.000118451
ENSG00000246705.3	12:14927270-14930936	protein_coding	H2AFJ	0.409749	1.32845	4.48659	1.26777e-06	0.000118728
ENSG00000145349.12	4:114372188-114683083	protein_coding	CAMK2D	0.254213	1.19268	6.15643	1.27775e-06	0.000119469
ENSG00000063046.13	12:53399942-53435993	protein_coding	EIF4B	-0.182139	-1.13456	8.91187	1.30075e-06	0.000121424
ENSG00000163975.7	3:196715492-196756687	protein_coding	MFI2	0.258795	1.19648	5.72219	1.34354e-06	0.000125216
ENSG00000146859.6	7:134832824-134850967	protein_coding	TMEM140	0.407055	1.32598	3.55593	1.35536e-06	0.000126114
ENSG00000251815.1	15:25344646-25344741	snoRNA	SNORD116-26	-2.56451	-5.91553	-2.04806	1.37046e-06	0.000127314
ENSG00000104722.9	8:24770525-24776607	protein_coding	NEFM	-0.700247	-1.62478	1.19745	1.40905e-06	0.000130689
ENSG00000263731.1	17:79836301-79838982	lincRNA	RP11-498C9.15	-0.371461	-1.29366	3.48964	1.47089e-06	0.000136206
ENSG00000025708.8	22:50964181-50968485	protein_coding	TYMP	0.739759	1.6699	1.21055	1.48799e-06	0.00013735
ENSG00000241973.6	22:21061979-21213705	protein_coding	PI4KA	-0.2422	-1.18279	5.93153	1.4863e-06	0.00013735
ENSG00000198366.5	6:26020718-26021186	protein_coding	HIST1H3A	-0.224475	-1.16835	6.08947	1.54556e-06	0.000142435
ENSG00000263934.2	17:19091329-19092027	lincRNA	SNORD3A	0.493663	1.40802	12.2401	1.55776e-06	0.000143332
ENSG00000269640.1	19:17516503-17529713	lincRNA	CTD-2521M24.9	0.504386	1.41852	2.4886	1.56454e-06	0.000143726
ENSG00000173334.3	8:126442563-126450647	protein_coding	TRIB1	-0.332523	-1.25921	4.31104	1.57624e-06	0.000144571
ENSG00000153253.11	2:165944032-166060577	protein_coding	SCN3A	0.91208	1.88176	0.866201	1.58382e-06	0.000145036
ENSG00000104267.5	8:86376081-86393722	protein_coding	CA2	-0.991421	-1.98814	0.276551	1.58876e-06	0.000145258
ENSG00000167676.3	19:4502204-4517716	protein_coding	PLIN4	1.17466	2.25739	-0.174082	1.59559e-06	0.000145653
ENSG00000213949.4	5:52083730-52255040	protein_coding	ITGA1	0.26257	1.19961	5.51062	1.60068e-06	0.000145887
ENSG00000125848.9	20:14303634-14318262	protein_coding	FLRT3	1.00919	2.01278	0.328207	1.61644e-06	0.000147091
ENSG00000173114.8	7:110731062-110765510	protein_coding	LRRN3	-0.669937	-1.591	1.49147	1.61983e-06	0.000147168
ENSG00000075711.16	3:196769431-197026171	protein_coding	DLG1	-0.20575	-1.15329	8.24597	1.62408e-06	0.000147322
ENSG00000183723.8	16:66648653-66730610	protein_coding	CMTM4	-0.265528	-1.20208	5.3552	1.63259e-06	0.000147862
ENSG00000165512.4	10:45495923-45500774	protein_coding	ZNF22	-0.290571	-1.22312	4.76786	1.64101e-06	0.000148392
ENSG00000178301.3	11:77300436-77321400	protein_coding	AQP11	0.787729	1.72635	0.945857	1.66466e-06	0.000150296
ENSG00000092010.10	14:24605367-24608176	protein_coding	PSME1	0.175665	1.12948	7.49749	1.6743e-06	0.00015093
ENSG00000119630.9	14:75408537-75422487	protein_coding	PGF	0.448487	1.36461	2.85939	1.71118e-06	0.000153774
ENSG00000172201.6	6:19837617-19840915	protein_coding	ID4	-0.750992	-1.68295	1.20421	1.70896e-06	0.000153774
ENSG00000183010.12	17:79890260-79900288	protein_coding	PYCR1	-0.216582	-1.16198	6.19594	1.72323e-06	0.000154617
ENSG00000134107.4	3:5020801-5027008	protein_coding	BHLHE40	-0.226135	-1.1697	5.5505	1.76562e-06	0.000158175
ENSG00000166848.5	16:75681684-75795770	protein_coding	TERF2IP	0.270736	1.20642	5.1604	1.86593e-06	0.000166902
ENSG00000114021.7	3:100053545-100075710	protein_coding	NIT2	-0.294589	-1.22654	5.43391	1.88015e-06	0.000167914
ENSG00000176396.9	19:40028890-40030870	protein_coding	EID2	0.319395	1.24781	3.89417	1.91898e-06	0.000171118
ENSG00000107959.11	10:3179920-3215003	protein_coding	PITRM1	-0.189672	-1.1405	6.70225	1.94096e-06	0.000172811
ENSG00000167554.10	19:52839498-52871031	protein_coding	ZNF610	-0.764376	-1.69863	0.929257	2.0304e-06	0.000180496
ENSG00000100030.10	22:22108789-22221970	protein_coding	MAPK1	-0.209073	-1.15595	7.75549	2.03659e-06	0.000180768
ENSG00000177614.5	1:230457392-230561475	protein_coding	PGBD5	-1.00774	-2.01076	0.202925	2.07736e-06	0.000184104
ENSG00000138395.10	2:202655184-202760273	protein_coding	CDK15	-0.300576	-1.23164	4.34488	2.08202e-06	0.000184235
ENSG00000161791.9	12:50031724-50101948	protein_coding	FMNL3	-0.212701	-1.15886	6.1806	2.12899e-06	0.000188103
ENSG00000100077.10	22:25960816-26125261	protein_coding	ADRBK2	-0.563961	-1.47832	1.81699	2.16684e-06	0.000191155
ENSG00000197020.6	19:21905568-21950430	protein_coding	ZNF100	-0.31479	-1.24383	3.97146	2.18277e-06	0.000192267
ENSG00000163568.9	1:159032274-159116886	protein_coding	AIM2	1.55573	2.93982	-0.8466	2.23614e-06	0.000196668
ENSG00000198171.8	20:3170996-3185331	protein_coding	DDRGK1	0.287759	1.22074	5.51241	2.2408e-06	0.000196779
ENSG00000121316.6	12:14656595-14721283	protein_coding	PLBD1	-1.01769	-2.02467	-0.00371878	2.27795e-06	0.000199737
ENSG00000110195.7	11:71900602-71907345	protein_coding	FOLR1	-0.571285	-1.48585	1.89315	2.31604e-06	0.00020277
ENSG00000244694.3	6:47845764-48036425	protein_coding	PTCHD4	0.498543	1.41279	2.54312	2.32723e-06	0.00020344
ENSG00000120937.8	1:11917521-11918988	protein_coding	NPPB	0.437355	1.35412	3.99312	2.33493e-06	0.000203806
ENSG00000250742.1	12:54519882-54526627	lincRNA	RP11-834C11.4	-0.425374	-1.34292	2.88162	2.3541e-06	0.000205169
ENSG00000092096.10	14:23815515-23822121	protein_coding	SLC22A17	0.412743	1.33121	2.94466	2.39439e-06	0.000208366
ENSG00000152778.7	10:91174343-91180758	protein_coding	IFIT5	0.190154	1.14089	6.74917	2.40713e-06	0.00020916
ENSG00000007376.3	16:834974-838397	protein_coding	RPUSD1	0.299306	1.23055	4.89783	2.44093e-06	0.000211778
ENSG00000115415.14	2:191829084-191885686	protein_coding	STAT1	0.174037	1.12821	10.656	2.47359e-06	0.00021429
ENSG00000054356.9	2:220154345-220174370	protein_coding	PTPRN	-0.608751	-1.52494	1.6423	2.48944e-06	0.00021534
ENSG00000144228.4	2:139259371-139331117	protein_coding	SPOPL	0.285669	1.21898	4.97081	2.56893e-06	0.000221553
ENSG00000205336.7	16:57644564-57698944	protein_coding	GPR56	-0.326518	-1.25398	4.93936	2.56866e-06	0.000221553
ENSG00000169249.8	X:15808595-15841383	protein_coding	ZRSR2	0.555758	1.46994	1.92909	2.58026e-06	0.000222198
ENSG00000131389.12	3:14444076-14530857	protein_coding	SLC6A6	-0.258129	-1.19593	5.86529	2.6001e-06	0.000223574
ENSG00000156273.11	21:30566392-31003071	protein_coding	BACH1	0.225912	1.16952	6.39513	2.62122e-06	0.000225055
ENSG00000137463.4	4:140187317-140201492	protein_coding	MGARP	0.689021	1.61219	1.44035	2.64066e-06	0.000226388
ENSG00000188987.2	6:26188938-26189304	protein_coding	HIST1H4D	-0.287301	-1.22036	5.70001	2.67419e-06	0.000228922
ENSG00000131374.10	3:17198654-18486309	protein_coding	TBC1D5	-0.209418	-1.15622	5.94061	2.69789e-06	0.00023061
ENSG00000182218.5	14:100111447-100146906	protein_coding	HHIPL1	-0.879354	-1.83955	0.608999	2.7567e-06	0.000234942
ENSG00000198680.3	9:25676396-25678856	protein_coding	TUSC1	0.46737	1.38259	3.59016	2.75488e-06	0.000234942
ENSG00000260032.1	20:34633544-34638882	lincRNA	LINC00657	0.224365	1.16826	8.24746	2.83197e-06	0.000241001
ENSG00000197956.5	1:153507075-153508720	protein_coding	S100A6	-0.164077	-1.12045	10.0155	2.86037e-06	0.00024306
ENSG00000167785.4	19:8920380-8943004	protein_coding	ZNF558	-0.403591	-1.3228	3.19916	2.91608e-06	0.00024743
ENSG00000049860.9	5:73935848-74018472	protein_coding	HEXB	0.189038	1.14	7.13915	2.92536e-06	0.000247854
ENSG00000130203.5	19:45409011-45412650	protein_coding	APOE	0.721885	1.64934	2.42479	2.98158e-06	0.000252247
ENSG00000170540.10	16:18802991-18813000	protein_coding	ARL6IP1	0.229685	1.17258	7.32875	2.99101e-06	0.000252675
ENSG00000171703.12	20:62681189-62703700	protein_coding	TCEA2	0.330209	1.2572	3.73605	3.01745e-06	0.000254536
ENSG00000164736.5	8:55370495-55373448	protein_coding	SOX17	-1.07635	-2.10869	0.0969699	3.05575e-06	0.000257391
ENSG00000158406.2	6:26281283-26285762	protein_coding	HIST1H4H	-0.235206	-1.17708	6.1409	3.09661e-06	0.000260453
ENSG00000164961.11	8:126036502-126104082	protein_coding	KIAA0196	-0.240568	-1.18146	5.90928	3.20449e-06	0.000269135
ENSG00000115468.7	2:233470767-233547491	protein_coding	EFHD1	-0.592599	-1.50796	1.77904	3.23423e-06	0.000271239
ENSG00000226479.3	2:120978854-120980984	protein_coding	TMEM185B	0.241651	1.18235	5.64271	3.2736e-06	0.000274143
ENSG00000167642.8	19:38734675-38783254	protein_coding	SPINT2	0.250253	1.18942	6.91245	3.30982e-06	0.000276774
ENSG00000241553.8	3:9834179-9849410	protein_coding	ARPC4	-0.210787	-1.15732	6.28207	3.36365e-06	0.000280869
ENSG00000172379.14	15:80696692-80890278	protein_coding	ARNT2	0.571908	1.48649	2.45151	3.38415e-06	0.000282174
ENSG00000185483.7	1:64239693-64647181	protein_coding	ROR1	-0.226454	-1.16996	5.68696	3.40336e-06	0.000283367
ENSG00000070614.10	5:149865381-149937773	protein_coding	NDST1	-0.214898	-1.16062	8.36973	3.5508e-06	0.00029437
ENSG00000072041.12	12:85253492-85307394	protein_coding	SLC6A15	-0.351737	-1.2761	3.36949	3.54511e-06	0.00029437
ENSG00000126775.8	14:55833110-55878576	protein_coding	ATG14	0.338173	1.26416	4.00895	3.55015e-06	0.00029437
ENSG00000143061.13	1:117117031-117210375	protein_coding	IGSF3	-0.243403	-1.18378	5.01991	3.55938e-06	0.000294659
ENSG00000146072.6	6:47199268-47277641	protein_coding	TNFRSF21	-0.204141	-1.152	6.72133	3.57044e-06	0.000294729
ENSG00000171298.8	17:78075355-78093678	protein_coding	GAA	0.256244	1.19436	5.41087	3.56937e-06	0.000294729
ENSG00000166415.10	15:53805938-54055075	protein_coding	WDR72	-0.596884	-1.51245	1.87778	3.61641e-06	0.000298099
ENSG00000153815.12	16:81478775-81745367	protein_coding	CMIP	0.359381	1.28288	4.78771	3.79398e-06	0.00031229
ENSG00000080986.8	18:2571510-2616634	protein_coding	NDC80	0.202786	1.15092	5.88513	3.85464e-06	0.000316832
ENSG00000090097.16	3:51991470-52002426	protein_coding	PCBP4	-0.241438	-1.18217	5.36322	3.89203e-06	0.000319451
ENSG00000077063.6	7:117350705-117514193	protein_coding	CTTNBP2	-0.966343	-1.95388	0.197227	3.91089e-06	0.000320543
ENSG00000165449.7	10:61410523-61495760	protein_coding	SLC16A9	-0.479622	-1.39438	2.29107	4.02627e-06	0.000329532
ENSG00000163956.6	4:3508103-3534286	protein_coding	LRPAP1	0.263907	1.20073	6.89535	4.09786e-06	0.000334917
ENSG00000047849.17	3:47892182-48130769	protein_coding	MAP4	-0.191733	-1.14213	8.17207	4.10729e-06	0.000335214
ENSG00000105223.14	19:40854363-40886346	protein_coding	PLD3	0.23732	1.1788	6.98486	4.18991e-06	0.000341091
ENSG00000173821.15	17:78234665-78372586	protein_coding	RNF213	0.237773	1.17917	9.74285	4.1911e-06	0.000341091
ENSG00000143341.7	1:185703683-186160085	protein_coding	HMCN1	-0.324582	-1.2523	3.63186	4.2824e-06	0.000348031
ENSG00000149557.8	11:125315646-125366213	protein_coding	FEZ1	-0.437885	-1.35462	3.58068	4.31513e-06	0.000350198
ENSG00000213988.5	19:20188803-20237885	protein_coding	ZNF90	-1.83211	-3.56058	-1.49263	4.32587e-06	0.000350578
ENSG00000104081.9	15:40380091-40401093	protein_coding	BMF	-0.44556	-1.36184	2.53651	4.34917e-06	0.000351972
ENSG00000184983.5	22:42481529-42486959	protein_coding	NDUFA6	-0.213491	-1.15949	5.98164	4.4539e-06	0.000359943
ENSG00000172264.12	20:13976015-16033842	protein_coding	MACROD2	0.442865	1.3593	2.87547	4.49186e-06	0.000362505
ENSG00000145555.10	5:16665395-16936372	protein_coding	MYO10	-0.204325	-1.15215	6.85298	4.50251e-06	0.000362857
ENSG00000136869.13	9:120466610-120479149	protein_coding	TLR4	-0.299578	-1.23078	4.19067	4.58901e-06	0.000369313
ENSG00000144452.10	2:215796266-216003151	protein_coding	ABCA12	-0.247752	-1.18736	5.7072	4.64502e-06	0.0003733
ENSG00000123700.4	17:68164814-68176189	protein_coding	KCNJ2	0.426299	1.34378	4.10197	4.66044e-06	0.000373504
ENSG00000156299.8	21:32490734-32932290	protein_coding	TIAM1	-5.75567	-54.0292	-2.75607	4.66048e-06	0.000373504
ENSG00000182326.10	12:7096351-7178336	protein_coding	C1S	0.241698	1.18238	4.93788	4.66737e-06	0.000373538
ENSG00000135045.6	9:77561497-77567802	protein_coding	C9orf40	0.263787	1.20063	4.50014	4.76297e-06	0.000380662
ENSG00000134575.5	11:47260853-47270457	protein_coding	ACP2	0.24604	1.18595	4.93991	4.80526e-06	0.000382982
ENSG00000188158.10	X:17393543-17754114	protein_coding	NHS	-0.234374	-1.1764	5.23475	4.80158e-06	0.000382982
ENSG00000170364.8	3:4344988-4359251	protein_coding	SETMAR	-0.377778	-1.29934	3.32037	4.81316e-06	0.000383084
ENSG00000182983.10	3:42947223-42960825	protein_coding	ZNF662	-0.60804	-1.52419	1.49063	4.83831e-06	0.000384556
ENSG00000105851.6	7:106505723-106547590	protein_coding	PIK3CG	0.855966	1.80997	0.541688	4.85125e-06	0.000385054
ENSG00000072121.11	14:68194091-68283307	protein_coding	ZFYVE26	0.235202	1.17707	5.89128	4.8618e-06	0.000385363
ENSG00000138760.4	4:77079890-77135046	protein_coding	SCARB2	0.199588	1.14837	7.96006	4.90984e-06	0.000388638
ENSG00000106785.10	9:100831557-100881494	protein_coding	TRIM14	0.190824	1.14142	6.1803	4.95549e-06	0.000391714
ENSG00000166224.12	10:72575717-72640930	protein_coding	SGPL1	-0.182014	-1.13447	6.70878	5.00247e-06	0.000394888
ENSG00000197061.3	6:26104104-26104518	protein_coding	HIST1H4C	-0.227025	-1.17042	6.67101	5.03441e-06	0.000396867
ENSG00000242221.4	19:43568363-43587197	protein_coding	PSG2	0.972949	1.96285	0.329724	5.08852e-06	0.000400586
ENSG00000260912.1	9:19453207-19455171	sense_overlapping	RP11-363E7.4	0.398472	1.31811	3.61352	5.13076e-06	0.000403362
ENSG00000111961.12	6:148593440-148873186	protein_coding	SASH1	0.19765	1.14683	6.66195	5.20521e-06	0.000408659
ENSG00000187689.5	4:71384257-71398459	protein_coding	AMTN	-0.773285	-1.70916	0.930082	5.21478e-06	0.000408854
ENSG00000244468.1	3:149002569-149051440	antisense	RP11-206M11.7	-0.376675	-1.29835	3.15263	5.23582e-06	0.000409393
ENSG00000270246.2	15:25287065-25287575	sense_intronic	SNORD109A	-1.56237	-2.95339	-1.32489	5.23569e-06	0.000409393
ENSG00000136098.12	13:52706775-52733996	protein_coding	NEK3	-0.429181	-1.34647	2.64538	5.26838e-06	0.000411382
ENSG00000187957.7	2:230222345-230579274	protein_coding	DNER	-0.487775	-1.40228	2.30429	5.30491e-06	0.000413676
ENSG00000186716.15	22:23521891-23660224	protein_coding	BCR	-0.242673	-1.18318	5.59821	5.33316e-06	0.000415318
ENSG00000165617.10	14:59100685-59115039	protein_coding	DACT1	-0.513003	-1.42702	3.36963	5.37112e-06	0.000417711
ENSG00000107020.5	9:5357973-5437878	protein_coding	PLGRKT	-0.222952	-1.16712	5.43073	5.4177e-06	0.000420768
ENSG00000136490.4	17:61773262-61778532	protein_coding	LIMD2	-0.265968	-1.20244	5.0973	5.66269e-06	0.000439204
ENSG00000234498.2	12:13028433-13029044	pseudogene	RPL13AP20	0.406447	1.32542	2.885	5.78312e-06	0.000447944
ENSG00000129048.6	3:132316081-132337811	protein_coding	ACKR4	0.455395	1.37116	2.42102	5.79317e-06	0.000448122
ENSG00000258586.1	14:74289262-74296838	lincRNA	RP5-1021I20.2	0.417257	1.33539	2.76171	6.11417e-06	0.00047232
ENSG00000159200.13	21:35885440-35987441	protein_coding	RCAN1	0.225521	1.1692	7.01009	6.19193e-06	0.000477688
ENSG00000109814.7	4:39500375-39529931	protein_coding	UGDH	-0.219615	-1.16442	6.0374	6.27909e-06	0.000483766
ENSG00000106366.7	7:100770370-100782547	protein_coding	SERPINE1	-0.16125	-1.11826	11.0634	6.45569e-06	0.00049671
ENSG00000170430.9	10:131265448-131566271	protein_coding	MGMT	-2.64977	-6.27566	-1.98949	6.50015e-06	0.000499466
ENSG00000156466.8	8:97154562-97173020	protein_coding	GDF6	0.319519	1.24791	3.79884	6.52246e-06	0.000500514
ENSG00000235947.1	3:4790876-4793274	lincRNA	EGOT	-0.656662	-1.57643	1.14379	6.55258e-06	0.000502159
ENSG00000165633.8	10:50222290-50323554	protein_coding	VSTM4	-0.363371	-1.28643	3.39892	6.60106e-06	0.000505204
ENSG00000124067.12	16:67977377-68003504	protein_coding	SLC12A4	0.218251	1.16332	6.92782	6.62367e-06	0.000506264
ENSG00000141574.3	17:80278900-80291950	protein_coding	SECTM1	0.350428	1.27494	3.27739	6.72238e-06	0.000512453
ENSG00000197971.10	18:74690783-74845639	protein_coding	MBP	0.227152	1.17052	5.54044	6.71833e-06	0.000512453
ENSG00000089737.11	14:94517266-94547591	protein_coding	DDX24	0.166476	1.12231	7.8296	6.74294e-06	0.000513343
ENSG00000158055.11	1:24645812-24690972	protein_coding	GRHL3	0.514838	1.42883	2.26851	6.83839e-06	0.000519925
ENSG00000125844.11	20:17594323-17662940	protein_coding	RRBP1	0.22224	1.16654	8.84362	6.90436e-06	0.00052425
ENSG00000132359.9	17:2680350-2941033	protein_coding	RAP1GAP2	0.602184	1.51801	1.61677	6.91356e-06	0.00052426
ENSG00000185651.10	22:21903736-21978323	protein_coding	UBE2L3	-0.234386	-1.17641	6.58904	7.03998e-06	0.000533147
ENSG00000103160.7	16:84155886-84178797	protein_coding	HSDL1	0.242426	1.18298	4.8461	7.15258e-06	0.000540966
ENSG00000129354.7	19:10683347-10697991	protein_coding	AP1M2	-0.460618	-1.37613	3.44946	7.21549e-06	0.00054501
ENSG00000100014.15	22:24666786-24813708	protein_coding	SPECC1L	-0.230896	-1.17356	5.13916	7.24339e-06	0.000546323
ENSG00000186222.3	4:6717842-6719387	protein_coding	BLOC1S4	0.406093	1.32509	2.81052	7.25178e-06	0.000546323
ENSG00000158545.11	16:88636789-88698374	protein_coding	ZC3H18	0.240226	1.18118	5.18719	7.33135e-06	0.000551598
ENSG00000267886.1	19:23258003-23283163	lincRNA	CTD-2291D10.4	-1.04714	-2.06642	-0.06041	7.37354e-06	0.000554051
ENSG00000006747.10	7:12610203-12693228	protein_coding	SCIN	0.341475	1.26705	3.44095	7.52404e-06	0.000564625
ENSG00000011465.12	12:91539025-91576900	protein_coding	DCN	0.411173	1.32977	2.74126	7.55304e-06	0.000566066
ENSG00000137142.4	9:38408991-38424444	protein_coding	IGFBPL1	0.653789	1.5733	1.32977	7.78262e-06	0.000582517
ENSG00000043143.16	5:133860003-133918918	protein_coding	PHF15	0.216661	1.16204	5.96775	7.82317e-06	0.000584795
ENSG00000252010.1	2:234184373-234184648	snoRNA	SCARNA5	0.696276	1.62032	4.85369	7.8499e-06	0.000586034
ENSG00000078900.10	1:3569084-3652765	protein_coding	TP73	0.31972	1.24809	3.91566	7.93699e-06	0.000591771
ENSG00000168243.6	1:235710987-235814054	protein_coding	GNG4	-0.217587	-1.16279	5.3853	8.0761e-06	0.000601368
ENSG00000112139.10	6:37600284-37667082	protein_coding	MDGA1	0.278559	1.21298	5.60767	8.13784e-06	0.000604407
ENSG00000173917.9	17:46618256-46623441	protein_coding	HOXB2	0.341904	1.26743	3.37209	8.1353e-06	0.000604407
ENSG00000231107.1	9:93063184-93195787	lincRNA	RP11-389K14.3	0.396499	1.31631	2.80795	8.16841e-06	0.000605899
ENSG00000173786.12	17:40118759-40129749	protein_coding	CNP	0.187646	1.1389	7.96281	8.2497e-06	0.000611144
ENSG00000090339.4	19:10381511-10397291	protein_coding	ICAM1	-0.220532	-1.16516	6.27003	8.27077e-06	0.00061192
ENSG00000142173.10	21:47518011-47552763	protein_coding	COL6A2	-0.226113	-1.16968	6.6407	8.48982e-06	0.000627324
ENSG00000159399.5	2:75061108-75120486	protein_coding	HK2	0.219316	1.16418	5.16519	8.55197e-06	0.000631109
ENSG00000125384.6	14:52781023-52795324	protein_coding	PTGER2	0.512355	1.42638	2.45487	8.58304e-06	0.000632555
ENSG00000142910.11	1:32042116-32053288	protein_coding	TINAGL1	0.236324	1.17799	6.8469	8.59346e-06	0.000632555
ENSG00000171222.6	20:34541539-34547394	protein_coding	SCAND1	0.438917	1.35559	4.95069	8.6363e-06	0.0006349
ENSG00000023330.10	3:52232102-52248343	protein_coding	ALAS1	-0.224396	-1.16829	5.86032	8.70814e-06	0.000638929
ENSG00000110711.5	11:67250512-67258574	protein_coding	AIP	0.241276	1.18204	5.32987	8.71322e-06	0.000638929
ENSG00000023909.5	1:94350761-94374966	protein_coding	GCLM	-0.235722	-1.1775	5.56353	8.77345e-06	0.00064253
ENSG00000145247.7	4:48887036-48908954	protein_coding	OCIAD2	-0.183972	-1.13601	6.21863	9.06362e-06	0.000662941
ENSG00000112902.7	5:9035138-9546187	protein_coding	SEMA5A	0.233274	1.1755	5.58801	9.4038e-06	0.000686953
ENSG00000111276.6	12:12867992-12875305	protein_coding	CDKN1B	0.247065	1.18679	4.79267	9.4711e-06	0.000690996
ENSG00000089723.5	14:94492675-94515276	protein_coding	OTUB2	-0.2363	-1.17797	5.55116	9.52492e-06	0.000694046
ENSG00000109472.9	4:166282346-166419472	protein_coding	CPE	0.203515	1.1515	6.07446	9.53721e-06	0.000694066
ENSG00000100219.12	22:29190543-29196585	protein_coding	XBP1	-0.204391	-1.1522	7.04245	9.84638e-06	0.000714766
ENSG00000138356.9	2:201450591-201541787	protein_coding	AOX1	0.216816	1.16217	6.36656	9.84366e-06	0.000714766
ENSG00000049323.11	2:33172039-33624576	protein_coding	LTBP1	-0.194217	-1.1441	5.89734	9.89055e-06	0.000716172
ENSG00000186472.15	7:82383329-82792246	protein_coding	PCLO	0.39269	1.31284	2.84154	9.88169e-06	0.000716172
ENSG00000170153.6	4:141780961-142134031	protein_coding	RNF150	-0.430137	-1.34736	2.84931	9.90905e-06	0.000716577
ENSG00000172893.11	11:71139239-71163914	protein_coding	DHCR7	-0.230119	-1.17293	5.0867	9.92093e-06	0.000716577
ENSG00000166347.14	18:71920530-71959251	protein_coding	CYB5A	-0.251438	-1.19039	4.49768	9.9376e-06	0.000716885
ENSG00000130202.5	19:45349432-45392485	protein_coding	PVRL2	0.221682	1.16609	6.82925	1.00019e-05	0.000720624
ENSG00000071282.7	3:8543393-8609805	protein_coding	LMCD1	-0.191587	-1.14202	6.17909	1.01894e-05	0.00073322
ENSG00000147677.6	8:117654369-117779164	protein_coding	EIF3H	-0.171069	-1.12589	7.10116	1.02562e-05	0.000737109
ENSG00000112149.5	6:14117872-14137149	protein_coding	CD83	-0.233568	-1.17574	5.16586	1.07307e-05	0.000770248
ENSG00000070371.11	22:19166986-19279239	protein_coding	CLTCL1	-0.24877	-1.18819	4.57459	1.07821e-05	0.000772025
ENSG00000138769.6	4:76503215-76555900	protein_coding	CDKL2	-0.406995	-1.32592	2.79782	1.07751e-05	0.000772025
ENSG00000163840.5	3:122283085-122294050	protein_coding	DTX3L	0.172081	1.12668	8.04341	1.08934e-05	0.000779028
ENSG00000224294.1	X:43036243-43085847	lincRNA	RP3-326I13.1	1.08259	2.11784	-0.120774	1.09669e-05	0.000783315
ENSG00000168286.1	16:67876213-67878097	protein_coding	THAP11	0.297069	1.22865	4.20293	1.11636e-05	0.000796381
ENSG00000114446.4	3:107879659-107941417	protein_coding	IFT57	-0.26008	-1.19755	4.27095	1.12859e-05	0.000804108
ENSG00000174945.9	7:2719156-2815134	protein_coding	AMZ1	-0.294915	-1.22681	4.76122	1.13629e-05	0.000807603
ENSG00000249784.1	4:1976363-1976487	snoRNA	SCARNA22	0.561458	1.47576	1.90322	1.13588e-05	0.000807603
ENSG00000087299.7	14:50704281-50779266	protein_coding	L2HGDH	0.345671	1.27074	3.25766	1.14501e-05	0.000812802
ENSG00000165804.11	14:21558205-21572881	protein_coding	ZNF219	0.356255	1.2801	5.22329	1.14744e-05	0.000813528
ENSG00000011198.3	3:43731605-43775863	protein_coding	ABHD5	-0.234127	-1.17619	5.14819	1.15289e-05	0.000816389
ENSG00000144283.17	2:159313476-159539391	protein_coding	PKP4	-0.203825	-1.15175	6.94151	1.15634e-05	0.000817829
ENSG00000185201.12	11:307631-315272	protein_coding	IFITM2	0.254802	1.19317	4.53635	1.18404e-05	0.000836398
ENSG00000169710.6	17:80036214-80056208	protein_coding	FASN	-0.237905	-1.17928	6.62581	1.19706e-05	0.000844562
ENSG00000118007.8	3:136055077-136471220	protein_coding	STAG1	-0.174609	-1.12866	6.4252	1.20124e-05	0.000846475
ENSG00000182087.8	19:1009647-1021117	protein_coding	TMEM259	0.239655	1.18071	6.31441	1.20594e-05	0.000848753
ENSG00000106105.9	7:30634297-30673649	protein_coding	GARS	-0.176264	-1.12995	7.77861	1.21525e-05	0.000854268
ENSG00000106772.13	9:79226292-79521003	protein_coding	PRUNE2	-0.240085	-1.18106	5.16812	1.24533e-05	0.000874352
ENSG00000197299.6	15:91260558-91358859	protein_coding	BLM	-0.278764	-1.21315	4.52661	1.2483e-05	0.000875367
ENSG00000198133.4	14:67913801-68000456	protein_coding	TMEM229B	0.41493	1.33323	2.74107	1.25535e-05	0.000879248
ENSG00000099956.13	22:24129150-24176703	protein_coding	SMARCB1	-0.223204	-1.16732	5.52741	1.26729e-05	0.000886535
ENSG00000158290.12	X:119658464-119709649	protein_coding	CUL4B	0.202035	1.15032	6.93431	1.29158e-05	0.000902435
ENSG00000272325.1	6:34247456-34360451	protein_coding	NUDT3	-0.238272	-1.17958	5.68672	1.30623e-05	0.000911566
ENSG00000179041.2	8:67341263-67342966	protein_coding	RRS1	0.306071	1.23634	4.13007	1.32743e-05	0.000925243
ENSG00000128294.11	22:26921458-26992681	protein_coding	TPST2	-0.307917	-1.23792	4.3714	1.33609e-05	0.000929043
ENSG00000179528.11	2:74724644-74730443	protein_coding	LBX2	0.63889	1.55713	1.43883	1.33464e-05	0.000929043
ENSG00000188811.8	13:39612443-39624246	protein_coding	NHLRC3	0.249847	1.18908	4.52697	1.34102e-05	0.000931345
ENSG00000129932.3	19:3490819-3500938	protein_coding	DOHH	0.340562	1.26625	4.35156	1.35031e-05	0.000936674
ENSG00000187961.9	1:895967-901095	protein_coding	KLHL17	0.454692	1.37049	2.3074	1.36202e-05	0.000943664
ENSG00000116809.7	1:16268364-16302627	protein_coding	ZBTB17	0.247823	1.18741	4.61819	1.38949e-05	0.000961544
ENSG00000109854.9	11:20385231-20405329	protein_coding	HTATIP2	-0.280138	-1.21431	4.15234	1.40047e-05	0.000967982
ENSG00000196507.6	X:102862379-102884618	protein_coding	TCEAL3	0.259358	1.19695	4.46768	1.40772e-05	0.000971832
ENSG00000118473.17	1:66999066-67213982	protein_coding	SGIP1	0.372762	1.29483	3.03424	1.42597e-05	0.000983259
ENSG00000103034.10	16:58496750-58547532	protein_coding	NDRG4	-0.390745	-1.31107	2.89552	1.44833e-05	0.000997485
ENSG00000260682.2	16:81993524-81996298	lincRNA	7SK	-0.689871	-1.61314	1.02914	1.46057e-05	0.00100471
ENSG00000181007.7	19:36874022-36909558	protein_coding	ZFP82	-1.77108	-3.41309	-1.45249	1.46464e-05	0.00100632
ENSG00000179583.13	16:10971055-11026079	protein_coding	CIITA	1.95385	3.87408	-1.55463	1.47449e-05	0.00101188
ENSG00000136710.5	2:131095814-131099922	protein_coding	CCDC115	0.258268	1.19604	4.26312	1.50672e-05	0.00103278
ENSG00000168936.6	4:1717679-1723085	protein_coding	TMEM129	0.326929	1.25434	4.57987	1.52408e-05	0.00104343
ENSG00000162402.8	1:55532032-55680786	protein_coding	USP24	-0.219469	-1.1643	6.48132	1.52927e-05	0.00104575
ENSG00000168398.5	14:96671016-96710666	protein_coding	BDKRB2	-1.2656	-2.40427	-0.719246	1.53438e-05	0.001048
ENSG00000185567.6	14:105403581-105444694	protein_coding	AHNAK2	-0.256005	-1.19417	6.85169	1.5388e-05	0.00104978
ENSG00000013016.10	2:31456880-31492313	protein_coding	EHD3	0.261243	1.19851	4.50999	1.55966e-05	0.0010615
ENSG00000198951.7	22:42454358-42466846	protein_coding	NAGA	-0.237296	-1.17878	5.2513	1.55789e-05	0.0010615
ENSG00000118971.3	12:4382938-4414516	protein_coding	CCND2	-0.333306	-1.2599	5.16815	1.61726e-05	0.00109941
ENSG00000172270.14	19:571297-583493	protein_coding	BSG	0.172287	1.12684	8.94245	1.6205e-05	0.00110032
ENSG00000168306.8	3:58490863-58523046	protein_coding	ACOX2	-0.45419	-1.37001	2.26663	1.64147e-05	0.00111325
ENSG00000124831.14	2:238536219-238722325	protein_coding	LRRFIP1	-0.175311	-1.12921	6.72522	1.64648e-05	0.00111438
ENSG00000183072.9	5:172659112-172662360	protein_coding	NKX2-5	1.38774	2.61669	-0.748135	1.64699e-05	0.00111438
ENSG00000000971.11	1:196621008-196716634	protein_coding	CFH	0.240601	1.18148	5.6854	1.66629e-05	0.00112612
ENSG00000134287.5	12:49329506-49351334	protein_coding	ARF3	-0.207928	-1.15503	6.54652	1.67037e-05	0.00112756
ENSG00000127415.8	4:980785-998316	protein_coding	IDUA	0.560913	1.4752	2.00537	1.70579e-05	0.00115012
ENSG00000023287.8	8:53535016-53658403	protein_coding	RB1CC1	-0.235233	-1.1771	5.55184	1.72061e-05	0.00115877
ENSG00000196139.7	10:5077546-5149878	protein_coding	AKR1C3	-0.548921	-1.46299	1.732	1.72386e-05	0.0011596
ENSG00000100216.4	22:39077953-39080818	protein_coding	TOMM22	-0.188152	-1.1393	6.11563	1.7335e-05	0.00116247
ENSG00000120129.5	5:172195093-172198198	protein_coding	DUSP1	0.168312	1.12374	7.4112	1.73415e-05	0.00116247
ENSG00000158373.7	6:26158349-26171577	protein_coding	HIST1H2BD	-0.209848	-1.15657	6.77301	1.73338e-05	0.00116247
ENSG00000143947.8	2:55459039-55462989	protein_coding	RPS27A	-0.152454	-1.11146	8.98891	1.75442e-05	0.00117469
ENSG00000114316.8	3:49315264-49378145	protein_coding	USP4	-0.231217	-1.17382	5.24953	1.76062e-05	0.00117748
ENSG00000187908.11	10:124320181-124403252	protein_coding	DMBT1	0.874423	1.83327	0.390713	1.76739e-05	0.00118064
ENSG00000170745.7	2:18059114-18542882	protein_coding	KCNS3	-0.339937	-1.2657	3.78205	1.81433e-05	0.0012106
ENSG00000130772.9	1:28655513-28662476	protein_coding	MED18	0.304332	1.23485	3.60052	1.85041e-05	0.00123324
ENSG00000137752.18	11:104896170-104972158	protein_coding	CASP1	0.297172	1.22873	3.81545	1.86465e-05	0.0012408
ENSG00000130775.11	1:28199055-28213196	protein_coding	THEMIS2	0.743603	1.67435	0.811413	1.86604e-05	0.0012408
ENSG00000099875.10	19:2037470-2051243	protein_coding	MKNK2	0.192425	1.14268	5.86178	1.91093e-05	0.00126918
ENSG00000163898.5	3:185224050-185270401	protein_coding	LIPH	0.773558	1.70948	0.64743	1.9247e-05	0.00127686
ENSG00000256316.1	6:26250370-26250835	protein_coding	HIST1H3F	-0.230842	-1.17352	6.62067	1.9454e-05	0.00128912
ENSG00000026297.11	6:167342992-167370679	protein_coding	RNASET2	0.435151	1.35205	3.73107	1.99123e-05	0.00131797
ENSG00000136273.7	7:47735328-48019178	protein_coding	HUS1	-0.293945	-1.22599	3.88455	2.03747e-05	0.00134634
ENSG00000142552.3	19:50030875-50050219	protein_coding	RCN3	1.02123	2.02966	-0.082079	2.03874e-05	0.00134634
ENSG00000205213.9	11:27387508-27494322	protein_coding	LGR4	0.254223	1.19269	5.92516	2.05954e-05	0.00135852
ENSG00000072657.4	12:72481046-73059422	protein_coding	TRHDE	-0.25653	-1.1946	4.91063	2.07201e-05	0.00136519
ENSG00000118705.12	20:35806813-35870022	protein_coding	RPN2	0.156701	1.11473	9.02162	2.07896e-05	0.0013682
ENSG00000162542.9	1:20008706-20126438	protein_coding	TMCO4	0.296301	1.22799	4.22635	2.10633e-05	0.00138464
ENSG00000223255.1	17:34216562-34216808	misc_RNA	RN7SKP274	-0.701799	-1.62653	0.834305	2.11669e-05	0.00138987
ENSG00000165097.9	6:18155560-18224084	protein_coding	KDM1B	-0.235135	-1.17702	4.6797	2.13529e-05	0.00140049
ENSG00000126562.12	17:40932696-40948954	protein_coding	WNK4	-0.646487	-1.56535	1.28808	2.16688e-05	0.0014196
ENSG00000105402.3	19:47990894-48018497	protein_coding	NAPA	0.188222	1.13936	6.59724	2.17726e-05	0.00142479
ENSG00000162654.8	1:89646831-89664615	protein_coding	GBP4	-0.523061	-1.437	1.77861	2.22923e-05	0.00145714
ENSG00000107819.9	10:102790991-102800998	protein_coding	SFXN3	-0.206391	-1.1538	5.23265	2.2577e-05	0.00146913
ENSG00000170525.14	10:6186881-6277495	protein_coding	PFKFB3	-0.233458	-1.17565	6.63982	2.25284e-05	0.00146913
ENSG00000183628.8	22:18893541-18901751	protein_coding	DGCR6	-0.433754	-1.35074	2.41484	2.25662e-05	0.00146913
ENSG00000183770.5	3:138663066-138665982	protein_coding	FOXL2	0.731606	1.66049	0.787151	2.25773e-05	0.00146913
ENSG00000180340.5	17:42634925-42636907	protein_coding	FZD2	0.269059	1.20502	4.39093	2.26239e-05	0.0014705
ENSG00000152409.8	5:78532012-78623038	protein_coding	JMY	0.306319	1.23655	3.76629	2.27712e-05	0.00147841
ENSG00000144580.9	2:219433303-219461803	protein_coding	RQCD1	-0.172926	-1.12734	6.44078	2.28093e-05	0.00147858
ENSG00000168036.12	3:41236328-41301587	protein_coding	CTNNB1	-0.15441	-1.11297	9.64147	2.2825e-05	0.00147858
ENSG00000184451.5	17:40830907-40835935	protein_coding	CCR10	0.682209	1.60459	1.02698	2.28832e-05	0.00148069
ENSG00000174080.6	11:66330934-66336312	protein_coding	CTSF	0.277309	1.21193	4.35217	2.32933e-05	0.00150554
ENSG00000060656.15	1:29563028-29653325	protein_coding	PTPRU	0.242162	1.18276	5.761	2.369e-05	0.00152777
ENSG00000161912.13	6:41068761-41108571	pseudogene	ADCY10P1	-1.41225	-2.66152	-0.852752	2.36771e-05	0.00152777
ENSG00000189252.4	X:142596564-142605303	protein_coding	SPANXN3	-1.32552	-2.50624	-0.82804	2.37898e-05	0.00153249
ENSG00000162616.8	1:78444859-78483648	protein_coding	DNAJB4	0.265233	1.20183	5.63692	2.40303e-05	0.00154626
ENSG00000116906.7	1:231376953-231413719	protein_coding	GNPAT	-0.20947	-1.15626	5.96512	2.41827e-05	0.00155434
ENSG00000093000.14	22:45559722-45583896	protein_coding	NUP50	-0.158557	-1.11617	7.15088	2.43765e-05	0.00156505
ENSG00000056558.6	9:123664671-123691451	protein_coding	TRAF1	-0.235011	-1.17692	5.09853	2.45229e-05	0.00157271
ENSG00000119681.7	14:74964873-75079306	protein_coding	LTBP2	-0.187229	-1.13857	7.5139	2.45712e-05	0.00157405
ENSG00000253616.1	8:22928890-22932001	antisense	RP11-875O11.3	-1.35194	-2.55256	-0.893196	2.46885e-05	0.00157982
ENSG00000118515.7	6:134490384-134639250	protein_coding	SGK1	0.186481	1.13798	6.8949	2.48061e-05	0.00158559
ENSG00000015475.14	22:18216906-18257536	protein_coding	BID	-0.17714	-1.13064	6.08526	2.52732e-05	0.00161188
ENSG00000175048.12	6:157802165-158099178	protein_coding	ZDHHC14	0.318834	1.24732	3.59411	2.52485e-05	0.00161188
ENSG00000142156.10	21:47401651-47424964	protein_coding	COL6A1	-0.195674	-1.14526	5.99091	2.53307e-05	0.00161377
ENSG00000053254.11	14:89591215-90085493	protein_coding	FOXN3	0.162831	1.11948	6.98598	2.55949e-05	0.00162733
ENSG00000018869.12	19:56887413-56904914	protein_coding	ZNF582	-0.724095	-1.65186	0.775126	2.56e-05	0.00162733
ENSG00000008988.5	8:56979854-56987069	protein_coding	RPS20	-0.156373	-1.11448	9.12944	2.57874e-05	0.00163744
ENSG00000136560.9	2:161993419-162092732	protein_coding	TANK	-0.234219	-1.17627	5.24961	2.58323e-05	0.00163849
ENSG00000136100.8	13:52986737-53024763	protein_coding	VPS36	-0.206139	-1.1536	5.19668	2.6098e-05	0.00165353
ENSG00000066926.6	18:55215515-55254004	protein_coding	FECH	-0.217922	-1.16306	5.55595	2.61765e-05	0.00165669
ENSG00000147642.12	8:110586207-110704020	protein_coding	SYBU	-0.343379	-1.26872	3.21181	2.65421e-05	0.00167799
ENSG00000163923.5	3:186838736-186898696	protein_coding	RPL39L	-0.335047	-1.26142	3.6549	2.65822e-05	0.00167869
ENSG00000176542.5	3:113367232-113415493	protein_coding	KIAA2018	-0.332874	-1.25952	3.5654	2.73807e-05	0.00172722
ENSG00000081041.8	4:74962752-74965010	protein_coding	CXCL2	0.385494	1.30631	2.79319	2.75634e-05	0.00173686
ENSG00000086065.9	9:33264940-33281977	protein_coding	CHMP5	0.172829	1.12727	6.52004	2.76695e-05	0.00173788
ENSG00000100335.8	22:39895437-39914137	protein_coding	MIEF1	-0.222543	-1.16679	5.75805	2.76538e-05	0.00173788
ENSG00000185869.9	19:37379026-37407193	protein_coding	ZNF829	-0.427954	-1.34532	2.433	2.76999e-05	0.00173788
ENSG00000213347.6	5:176728462-176739758	protein_coding	MXD3	0.378264	1.29978	3.2759	2.76965e-05	0.00173788
ENSG00000019582.10	5:149781200-149792492	protein_coding	CD74	0.222812	1.16701	5.98639	2.78659e-05	0.0017445
ENSG00000138134.7	10:90639491-90734910	protein_coding	STAMBPL1	0.29948	1.2307	3.98879	2.78411e-05	0.0017445
ENSG00000186867.6	4:122250467-122302214	protein_coding	QRFPR	-1.38828	-2.61767	-1.04708	2.80519e-05	0.00175425
ENSG00000135482.2	12:56511943-56516278	protein_coding	ZC3H10	-0.374764	-1.29663	2.78145	2.82927e-05	0.00176739
ENSG00000135870.7	1:173900352-173991435	protein_coding	RC3H1	-0.201158	-1.14962	5.79948	2.83802e-05	0.00177095
ENSG00000144554.6	3:10068098-10143614	protein_coding	FANCD2	-0.244446	-1.18464	5.6255	2.84247e-05	0.00177106
ENSG00000151150.16	10:61786056-62493248	protein_coding	ANK3	-0.675805	-1.59749	1.15141	2.84434e-05	0.00177106
ENSG00000205078.5	16:77233294-77247112	protein_coding	SYCE1L	0.788922	1.72778	0.565643	2.84755e-05	0.00177115
ENSG00000001036.9	6:143815948-143832827	protein_coding	FUCA2	0.167071	1.12278	7.13944	2.91088e-05	0.0018086
ENSG00000142197.8	21:37529080-37666572	protein_coding	DOPEY2	-0.196806	-1.14616	6.46772	2.93687e-05	0.00182279
ENSG00000143502.10	1:223394161-223537544	protein_coding	SUSD4	-0.409697	-1.32841	2.98224	2.94166e-05	0.0018238
ENSG00000141668.5	18:70203915-70305756	protein_coding	CBLN2	0.563764	1.47812	1.56055	2.98801e-05	0.00185055
ENSG00000132470.9	17:73717408-73753899	protein_coding	ITGB4	0.277969	1.21249	4.96004	3.00456e-05	0.00185881
ENSG00000116209.7	1:54497347-54519177	protein_coding	TMEM59	0.159405	1.11683	7.00176	3.01997e-05	0.00186634
ENSG00000152661.7	6:121756838-121770873	protein_coding	GJA1	0.263002	1.19997	7.56549	3.03214e-05	0.00187186
ENSG00000155096.9	8:103838585-103906092	protein_coding	AZIN1	-0.220513	-1.16515	7.4563	3.03618e-05	0.00187235
ENSG00000197467.9	10:71561644-71724031	protein_coding	COL13A1	0.390938	1.31125	3.46398	3.07178e-05	0.00189229
ENSG00000156471.8	8:97273943-97349223	protein_coding	PTDSS1	-0.164896	-1.12109	6.72114	3.0815e-05	0.00189625
ENSG00000104356.6	8:99129525-99172062	protein_coding	POP1	-0.25839	-1.19614	4.76359	3.09087e-05	0.0019
ENSG00000186470.9	6:26365387-26378546	protein_coding	BTN3A2	0.202817	1.15094	5.23684	3.10263e-05	0.0019052
ENSG00000065054.9	16:2075357-2089027	protein_coding	SLC9A3R2	0.284224	1.21775	3.82199	3.13179e-05	0.00191902
ENSG00000197043.9	5:150480273-150537443	protein_coding	ANXA6	-0.150761	-1.11015	8.78511	3.12916e-05	0.00191902
ENSG00000151692.10	2:7057523-7208417	protein_coding	RNF144A	-0.351819	-1.27617	2.99654	3.15569e-05	0.00193162
ENSG00000180530.5	21:16333556-16437321	protein_coding	NRIP1	-0.218412	-1.16345	7.97462	3.16328e-05	0.00193422
ENSG00000107130.6	9:132934857-132999583	protein_coding	NCS1	-0.165026	-1.12119	7.71512	3.19005e-05	0.00194853
ENSG00000197530.8	1:1550795-1565990	protein_coding	MIB2	0.386749	1.30744	4.36209	3.19511e-05	0.00194956
ENSG00000125746.10	19:46110252-46148887	protein_coding	EML2	0.276644	1.21137	4.87292	3.22341e-05	0.00196288
ENSG00000165525.13	14:50249997-50319921	protein_coding	NEMF	0.222677	1.1669	5.62648	3.22374e-05	0.00196288
ENSG00000110700.2	11:17095936-17099334	protein_coding	RPS13	-0.18895	-1.13993	8.46495	3.27914e-05	0.00199241
ENSG00000131002.7	Y:21729199-21768160	pseudogene	TXLNG2P	0.258893	1.19656	4.34248	3.27773e-05	0.00199241
ENSG00000183668.13	19:43715943-43773682	protein_coding	PSG9	0.644533	1.56323	1.19602	3.32889e-05	0.00202052
ENSG00000156482.6	8:99037079-99058697	protein_coding	RPL30	-0.189218	-1.14015	8.41766	3.33691e-05	0.00202326
ENSG00000114942.9	2:207024309-207027652	protein_coding	EEF1B2	-0.15247	-1.11147	8.59141	3.40894e-05	0.00206477
ENSG00000134463.10	10:11784365-11806069	protein_coding	ECHDC3	-0.282213	-1.21606	3.7732	3.45054e-05	0.00208652
ENSG00000101306.6	20:30407111-30422492	protein_coding	MYLK2	-0.686085	-1.60891	0.861863	3.45569e-05	0.00208652
ENSG00000270504.1	6:3751345-3754105	antisense	RP11-420L9.5	0.409015	1.32778	2.49094	3.45525e-05	0.00208652
ENSG00000115257.11	19:1481427-1490751	protein_coding	PCSK4	1.23797	2.35866	-0.665802	3.46175e-05	0.002088
ENSG00000119139.12	9:71736209-71870124	protein_coding	TJP2	-0.161741	-1.11864	8.0982	3.48642e-05	0.0020985
ENSG00000238195.1	22:27600173-27601088	lincRNA	CTA-503F6.2	-5.49774	-45.184	-2.90828	3.48283e-05	0.0020985
ENSG00000200087.1	1:28835071-28835274	snoRNA	SNORA73B	0.433243	1.35026	7.70616	3.51786e-05	0.00211522
ENSG00000185404.12	2:231191899-231268447	protein_coding	SP140L	0.284475	1.21797	4.49519	3.53099e-05	0.00212091
ENSG00000206532.2	3:110607231-110612323	protein_coding	RP11-553A10.1	0.457113	1.37279	2.1774	3.53885e-05	0.00212342
ENSG00000092964.12	8:26371791-26515694	protein_coding	DPYSL2	-0.177659	-1.13105	7.10834	3.57116e-05	0.00214058
ENSG00000054983.12	14:88304164-88460009	protein_coding	GALC	0.231216	1.17382	4.71266	3.62452e-05	0.00217032
ENSG00000196374.5	6:27782822-27783267	protein_coding	HIST1H2BM	-0.294367	-1.22635	4.45877	3.63539e-05	0.00217307
ENSG00000260065.1	22:26917949-26921002	lincRNA	CTA-445C9.15	-0.413479	-1.33189	2.41106	3.63664e-05	0.00217307
ENSG00000153391.11	18:33032194-33077955	protein_coding	INO80C	0.357225	1.28096	3.05152	3.68225e-05	0.00219805
ENSG00000103264.11	16:87360593-87425748	protein_coding	FBXO31	0.282641	1.21642	4.34979	3.72957e-05	0.00222332
ENSG00000105298.9	19:3610639-3626813	protein_coding	CACTIN	0.251549	1.19048	5.16654	3.73228e-05	0.00222332
ENSG00000156711.12	6:36095586-36107842	protein_coding	MAPK13	-0.361133	-1.28443	4.00051	3.798e-05	0.00225782
ENSG00000266498.1	17:17138747-17139432	lincRNA	RP11-45M22.5	-1.731	-3.31958	-1.5535	3.79763e-05	0.00225782
ENSG00000078053.12	7:38423305-38671167	protein_coding	AMPH	0.257217	1.19517	4.50471	3.81048e-05	0.00226179
ENSG00000113761.7	5:176449697-176508190	protein_coding	ZNF346	0.282098	1.21596	4.09266	3.81925e-05	0.00226179
ENSG00000125089.12	4:8183799-8243530	protein_coding	SH3TC1	-0.379703	-1.30107	3.17387	3.82033e-05	0.00226179
ENSG00000145604.11	5:36152091-36184421	protein_coding	SKP2	0.252099	1.19094	6.19602	3.81916e-05	0.00226179
ENSG00000107731.8	10:72972327-73062621	protein_coding	UNC5B	-1.08272	-2.11802	-0.432322	3.82983e-05	0.00226509
ENSG00000232774.3	14:62037258-62125414	protein_coding	RP11-47I22.3	0.423304	1.341	2.73682	3.88903e-05	0.00229775
ENSG00000187017.10	1:6484848-6521430	protein_coding	ESPN	1.75494	3.37512	-1.45697	3.90282e-05	0.00230354
ENSG00000132849.14	1:62208149-62629592	protein_coding	INADL	-0.227261	-1.17061	5.13103	3.90839e-05	0.00230447
ENSG00000165275.5	9:37753804-37778969	protein_coding	TRMT10B	0.45033	1.36635	2.27877	4.06085e-05	0.00239193
ENSG00000070190.8	4:100737990-100791311	protein_coding	DAPP1	-1.42922	-2.69301	-1.17038	4.08764e-05	0.00240526
ENSG00000245112.2	4:144434625-144435788	antisense	SMARCA5-AS1	3.11124	8.64127	-2.4169	4.10554e-05	0.00241333
ENSG00000068793.13	15:22892005-23006016	protein_coding	CYFIP1	-0.174042	-1.12822	7.27985	4.117e-05	0.00241761
ENSG00000173801.12	17:39775692-39943183	protein_coding	JUP	-0.206527	-1.15391	5.75194	4.12555e-05	0.00242017
ENSG00000166750.5	17:33570055-33600674	protein_coding	SLFN5	0.162428	1.11917	8.27017	4.15378e-05	0.00243426
ENSG00000072571.15	5:162887209-162918947	protein_coding	HMMR	0.227394	1.17072	5.7691	4.19875e-05	0.00245812
ENSG00000196396.5	20:49126891-49201299	protein_coding	PTPN1	0.151767	1.11093	7.28729	4.23174e-05	0.00247493
ENSG00000105889.10	7:22459063-22672544	protein_coding	STEAP1B	0.760367	1.69392	0.64053	4.25555e-05	0.00248633
ENSG00000090581.5	16:1401924-1413352	protein_coding	GNPTG	0.259291	1.19689	5.15777	4.27844e-05	0.00249718
ENSG00000128340.10	22:37621301-37640488	protein_coding	RAC2	-0.327215	-1.25459	3.42833	4.31306e-05	0.00251143
ENSG00000213983.7	14:24028774-24037279	protein_coding	AP1G2	0.213285	1.15932	5.6615	4.31588e-05	0.00251143
ENSG00000225968.4	7:1727755-1787590	protein_coding	ELFN1	-1.89617	-3.72224	-1.61741	4.31518e-05	0.00251143
ENSG00000273297.1	7:134101042-134117205	lincRNA	RP11-38M8.1	-0.678108	-1.60004	0.8154	4.35393e-05	0.00253102
ENSG00000169242.7	1:155099936-155107333	protein_coding	EFNA1	-0.541915	-1.4559	1.43916	4.36275e-05	0.0025336
ENSG00000145022.4	3:49449639-49453908	protein_coding	TCTA	-0.230198	-1.173	4.93009	4.38399e-05	0.00254337
ENSG00000075142.9	7:87834433-87856308	protein_coding	SRI	-0.223644	-1.16768	5.50748	4.40779e-05	0.00255462
ENSG00000070010.14	22:19437433-19466738	protein_coding	UFD1L	-0.190927	-1.1415	6.21403	4.4302e-05	0.00256503
ENSG00000137975.7	1:86889769-86922241	protein_coding	CLCA2	-0.321731	-1.24983	4.74169	4.43997e-05	0.0025668
ENSG00000169926.5	15:31619058-31727868	protein_coding	KLF13	-0.215078	-1.16077	5.54227	4.44214e-05	0.0025668
ENSG00000250479.4	22:24108021-24110630	protein_coding	CHCHD10	-0.417143	-1.33528	2.86621	4.60245e-05	0.00265678
ENSG00000205744.5	19:6467218-6482568	protein_coding	DENND1C	0.533943	1.44788	1.66398	4.61364e-05	0.00266058
ENSG00000153406.9	16:4511681-4545764	protein_coding	NMRAL1	0.21823	1.16331	5.62155	4.65343e-05	0.00268085
ENSG00000145358.2	4:101107027-101111939	protein_coding	DDIT4L	-0.313915	-1.24308	4.433	4.66241e-05	0.00268335
ENSG00000041353.5	18:52385091-52562747	protein_coding	RAB27B	0.48491	1.3995	3.92714	4.6951e-05	0.00269411
ENSG00000110328.5	11:11292423-11643552	protein_coding	GALNT18	0.604168	1.5201	1.75384	4.69385e-05	0.00269411
ENSG00000163629.8	4:87515468-87736324	protein_coding	PTPN13	-0.162556	-1.11927	7.0649	4.6899e-05	0.00269411
ENSG00000168032.4	3:40428647-40470110	protein_coding	ENTPD3	0.816854	1.76156	0.316827	4.71134e-05	0.00270075
ENSG00000133872.9	8:29920528-29940723	protein_coding	TMEM66	0.181157	1.13379	6.15377	4.71715e-05	0.0027014
ENSG00000196305.13	9:94972489-95056038	protein_coding	IARS	-0.13886	-1.10103	8.82124	4.73575e-05	0.00270936
ENSG00000103145.6	16:3072621-3074287	protein_coding	HCFC1R1	0.318886	1.24737	4.01227	4.76575e-05	0.00272383
ENSG00000182534.9	17:74668633-74707098	protein_coding	MXRA7	-0.140308	-1.10214	7.81891	4.82041e-05	0.00275235
ENSG00000110900.10	12:31079362-31149534	protein_coding	TSPAN11	-0.572096	-1.48668	1.41653	4.8255e-05	0.00275253
ENSG00000160124.5	3:122078438-122102078	protein_coding	CCDC58	-0.260191	-1.19764	4.05102	4.86376e-05	0.00277162
ENSG00000165323.11	11:92085262-92629618	protein_coding	FAT3	-0.232663	-1.175	5.00344	4.89469e-05	0.0027865
ENSG00000182022.13	10:125767184-125853206	protein_coding	CHST15	-0.876144	-1.83546	0.159027	4.94058e-05	0.00280986
ENSG00000111481.5	12:54694986-54745633	protein_coding	COPZ1	-0.166194	-1.12209	6.89391	4.96524e-05	0.00282111
ENSG00000142208.11	14:105235686-105262088	protein_coding	AKT1	0.155578	1.11387	7.9068	4.98451e-05	0.00282927
ENSG00000180458.2	19:38036372-38040073	antisense	CTD-3064H18.4	-1.98148	-3.94899	-1.75492	4.99813e-05	0.00283422
ENSG00000157259.6	7:92076767-92088150	protein_coding	GATAD1	0.247343	1.18702	4.59485	5.04801e-05	0.0028597
ENSG00000074370.13	17:3827169-3867736	protein_coding	ATP2A3	-0.429385	-1.34666	2.73325	5.06017e-05	0.00286378
ENSG00000078808.12	1:1152288-1167411	protein_coding	SDF4	0.212348	1.15857	7.15739	5.09915e-05	0.00288302
ENSG00000177383.3	3:184428156-184429836	protein_coding	MAGEF1	0.249344	1.18867	4.75669	5.20447e-05	0.00293969
ENSG00000115159.11	2:157291802-157470247	protein_coding	GPD2	0.157657	1.11547	6.76668	5.21603e-05	0.00294334
ENSG00000156508.13	6:74225473-74233520	protein_coding	EEF1A1	-0.147558	-1.10769	12.8853	5.22873e-05	0.00294509
ENSG00000158125.5	2:31557187-31637581	protein_coding	XDH	0.226082	1.16965	4.71645	5.22933e-05	0.00294509
ENSG00000204388.5	6:31795512-31798031	protein_coding	HSPA1B	0.256148	1.19429	4.99539	5.24314e-05	0.00295
ENSG00000148773.8	10:129894923-129924649	protein_coding	MKI67	0.261399	1.19864	6.6606	5.25364e-05	0.00295276
ENSG00000170989.8	1:101702444-101707074	protein_coding	S1PR1	-0.207758	-1.15489	4.98953	5.25828e-05	0.00295276
ENSG00000147804.5	8:145635126-145642279	protein_coding	SLC39A4	-0.403901	-1.32308	2.44896	5.29439e-05	0.00297015
ENSG00000103326.6	16:577717-604636	protein_coding	CAPN15	0.301081	1.23207	5.13446	5.30337e-05	0.0029723
ENSG00000119326.10	9:111704851-111775809	protein_coding	CTNNAL1	-0.148374	-1.10832	7.9901	5.33531e-05	0.00298731
ENSG00000145911.5	5:177540444-177553088	protein_coding	N4BP3	-0.281275	-1.21527	3.93762	5.444e-05	0.00304227
ENSG00000172757.8	11:65590493-65629497	protein_coding	CFL1	-0.146813	-1.10712	9.82319	5.44317e-05	0.00304227
ENSG00000164985.10	9:15464064-15511017	protein_coding	PSIP1	0.172414	1.12694	6.78602	5.46427e-05	0.00305065
ENSG00000125691.8	17:37004118-37010096	protein_coding	RPL23	-0.13859	-1.10083	9.13601	5.48878e-05	0.00306137
ENSG00000175600.11	7:40174575-40900362	protein_coding	C7orf10	0.206806	1.15413	4.96928	5.52955e-05	0.00308114
ENSG00000141367.7	17:57697219-57773671	protein_coding	CLTC	-0.158077	-1.1158	9.68486	5.56849e-05	0.00309985
ENSG00000170954.7	19:53611132-53636330	protein_coding	ZNF415	-1.39863	-2.63651	-1.13907	5.59231e-05	0.00311011
ENSG00000134851.8	4:56262124-56319564	protein_coding	TMEM165	0.191099	1.14163	6.43844	5.68239e-05	0.00315252
ENSG00000143324.9	1:180601140-180859387	protein_coding	XPR1	-0.195549	-1.14516	6.39541	5.68493e-05	0.00315252
ENSG00000272655.1	7:44053161-44058769	pseudogene	POLR2J4	-0.54812	-1.46218	1.36699	5.67682e-05	0.00315252
ENSG00000221926.7	17:15531274-15587625	protein_coding	TRIM16	-0.22794	-1.17116	4.54844	5.71391e-05	0.00316555
ENSG00000181026.13	15:89164527-89175513	protein_coding	AEN	0.182909	1.13517	7.23834	5.77778e-05	0.00319787
ENSG00000079974.13	22:51205929-51222091	protein_coding	RABL2B	-0.38828	-1.30883	2.57224	5.83763e-05	0.0032279
ENSG00000104866.6	19:45594654-45651335	protein_coding	PPP1R37	0.243062	1.1835	5.47456	5.87757e-05	0.00324378
ENSG00000205250.4	16:67226072-67232821	protein_coding	E2F4	0.208181	1.15523	5.76909	5.87692e-05	0.00324378
ENSG00000204262.7	2:189896622-190044605	protein_coding	COL5A2	-0.167079	-1.12278	6.61034	5.88996e-05	0.00324752
ENSG00000169957.8	16:30535325-30538142	protein_coding	ZNF768	0.254459	1.19289	4.68413	5.89736e-05	0.00324849
ENSG00000184076.10	22:30163358-30166402	protein_coding	UQCR10	-0.209572	-1.15635	6.26213	5.91638e-05	0.00325587
ENSG00000054148.13	9:139743176-139745488	protein_coding	PHPT1	-0.162799	-1.11946	6.5772	5.93195e-05	0.00326133
ENSG00000147036.7	X:37430822-37543716	protein_coding	LANCL3	-1.02296	-2.03208	-0.268067	6.0746e-05	0.00333658
ENSG00000152102.13	2:131805449-131851033	protein_coding	FAM168B	-0.169822	-1.12492	7.33417	6.15903e-05	0.00337975
ENSG00000091129.15	7:107788068-108097161	protein_coding	NRCAM	-0.348651	-1.27337	3.26354	6.16928e-05	0.00338216
ENSG00000038219.8	4:13570362-13629347	protein_coding	BOD1L1	0.194253	1.14413	5.63863	6.18476e-05	0.00338455
ENSG00000150756.9	5:10226442-10250009	protein_coding	FAM173B	-0.307128	-1.23724	3.63229	6.18536e-05	0.00338455
ENSG00000213626.7	2:30454397-30546596	protein_coding	LBH	0.294659	1.2266	3.66148	6.1994e-05	0.00338903
ENSG00000164104.7	4:174252846-174256276	protein_coding	HMGB2	0.17158	1.12629	6.81639	6.32247e-05	0.00344978
ENSG00000205356.5	7:97843936-97881563	protein_coding	TECPR1	0.223658	1.16769	4.92661	6.32166e-05	0.00344978
ENSG00000196419.8	22:42017123-42060044	protein_coding	XRCC6	-0.151971	-1.11109	8.90238	6.35148e-05	0.00346233
ENSG00000168386.14	3:99548985-99833357	protein_coding	FILIP1L	-0.192186	-1.14249	5.25636	6.39223e-05	0.00348127
ENSG00000132481.2	17:73870242-73874656	protein_coding	TRIM47	-0.268665	-1.20469	3.82936	6.39992e-05	0.00348217
ENSG00000100359.16	22:40766595-40806293	protein_coding	SGSM3	-0.215603	-1.16119	4.93284	6.48231e-05	0.00352368
ENSG00000069702.6	1:92145902-92371892	protein_coding	TGFBR3	0.347675	1.27251	3.50885	6.49454e-05	0.00352701
ENSG00000151779.8	2:15307032-15701454	protein_coding	NBAS	-0.183687	-1.13578	6.26811	6.50646e-05	0.00353017
ENSG00000138942.11	22:31556168-31603005	protein_coding	RNF185	-0.189019	-1.13999	5.81032	6.63293e-05	0.00359541
ENSG00000221886.3	5:159820155-159827104	protein_coding	C5orf54	0.408156	1.32699	2.79284	6.75662e-05	0.00365902
ENSG00000139514.8	13:30083547-30169825	protein_coding	SLC7A1	-0.178503	-1.13171	6.7857	6.7958e-05	0.00367457
ENSG00000169223.10	5:176758563-176778853	protein_coding	LMAN2	0.169825	1.12492	7.28401	6.79806e-05	0.00367457
ENSG00000129968.11	19:1876809-1885546	protein_coding	ABHD17A	0.331346	1.25819	5.03538	6.82272e-05	0.00368446
ENSG00000196205.7	9:135894816-135896553	pseudogene	EEF1A1P5	-0.209972	-1.15667	4.93346	6.8509e-05	0.00369622
ENSG00000197321.10	10:29746267-30025710	protein_coding	SVIL	-0.175047	-1.129	6.6944	6.87331e-05	0.00370486
ENSG00000128245.10	22:32340447-32353590	protein_coding	YWHAH	-0.162237	-1.11902	7.80766	6.89948e-05	0.00371549
ENSG00000123124.9	8:87354967-87490649	protein_coding	WWP1	-0.224582	-1.16844	4.91906	7.05261e-05	0.00379442
ENSG00000022267.12	X:135229559-135293518	protein_coding	FHL1	0.233379	1.17559	4.71958	7.06269e-05	0.00379619
ENSG00000066697.10	9:103189438-103213511	protein_coding	MSANTD3	-0.194434	-1.14428	5.69965	7.06904e-05	0.00379619
ENSG00000189077.6	7:75616155-75623977	polymorphic_pseudogene	TMEM120A	-0.303868	-1.23445	3.39344	7.09985e-05	0.0038092
ENSG00000100353.13	22:36906897-36925483	protein_coding	EIF3D	-0.175373	-1.12926	8.23071	7.14109e-05	0.00382777
ENSG00000099804.4	19:531714-542097	protein_coding	CDC34	0.196659	1.14604	5.75665	7.15273e-05	0.00383046
ENSG00000182199.6	12:57623110-57628718	protein_coding	SHMT2	-0.180398	-1.1332	7.22886	7.16963e-05	0.00383595
ENSG00000161091.8	19:3538259-3574288	protein_coding	MFSD12	0.214218	1.16007	6.39125	7.26245e-05	0.00388202
ENSG00000151835.9	13:23902965-24007841	protein_coding	SACS	-0.242157	-1.18276	8.62517	7.32344e-05	0.003911
ENSG00000144959.5	3:172348039-172429008	protein_coding	NCEH1	-0.189594	-1.14044	8.33998	7.34721e-05	0.00392007
ENSG00000163864.10	3:139279022-139396859	protein_coding	NMNAT3	-0.836611	-1.78585	0.0854093	7.39447e-05	0.00394165
ENSG00000183347.13	1:89829617-89852020	protein_coding	GBP6	-1.05569	-2.07871	-0.533573	7.64576e-05	0.00407184
ENSG00000038427.11	5:82767284-82878122	protein_coding	VCAN	-0.17928	-1.13232	9.40011	7.67985e-05	0.00408484
ENSG00000156103.11	8:89044237-89340254	protein_coding	MMP16	-0.400327	-1.31981	2.76777	7.68431e-05	0.00408484
ENSG00000162783.8	1:181057638-181059977	protein_coding	IER5	0.235855	1.1776	5.60842	7.71213e-05	0.00409586
ENSG00000116641.11	1:62920399-63153969	protein_coding	DOCK7	-0.180638	-1.13338	6.20086	7.72653e-05	0.00409974
ENSG00000260549.1	16:56651388-56652730	pseudogene	MT1L	-0.252117	-1.19095	4.43355	7.79959e-05	0.00413471
ENSG00000178033.5	6:116832809-116845955	protein_coding	FAM26E	0.467132	1.38236	1.9059	7.83784e-05	0.00415118
ENSG00000128165.7	22:50919985-50924869	protein_coding	ADM2	-0.640476	-1.55884	1.66514	8.05963e-05	0.00426474
ENSG00000074657.9	18:56529832-56653712	protein_coding	ZNF532	-0.222421	-1.16669	4.99839	8.07429e-05	0.00426859
ENSG00000268894.2	10:96039034-96046828	antisense	PLCE1-AS1	0.929551	1.90468	0.0520707	8.09329e-05	0.00427472
ENSG00000171992.8	5:149980642-150038782	protein_coding	SYNPO	-0.313656	-1.24285	4.38693	8.28411e-05	0.00437151
ENSG00000175061.13	17:16342136-16381992	processed_transcript	C17orf76-AS1	-0.142929	-1.10414	8.24859	8.30841e-05	0.00438034
ENSG00000239014.1	15:25232072-25232142	snoRNA	SNORD108	-2.13676	-4.39774	-1.88013	8.33981e-05	0.00439288
ENSG00000185010.9	X:154064063-154255215	protein_coding	F8	0.403377	1.3226	2.86453	8.35815e-05	0.00439854
ENSG00000131446.11	5:180217541-180242652	protein_coding	MGAT1	0.205916	1.15342	6.91714	8.37362e-05	0.00440266
ENSG00000077232.12	2:183580999-183659191	protein_coding	DNAJC10	-0.147498	-1.10765	7.67741	8.39905e-05	0.00441202
ENSG00000129295.4	8:133584320-133687838	protein_coding	LRRC6	-0.521827	-1.43577	1.45246	8.42324e-05	0.00442071
ENSG00000100196.6	22:38864067-38879452	protein_coding	KDELR3	-0.216379	-1.16181	6.70596	8.45239e-05	0.00443198
ENSG00000111678.6	12:7052141-7055166	protein_coding	C12orf57	0.180015	1.1329	5.79697	8.50158e-05	0.00445356
ENSG00000196954.8	11:104813593-104840163	protein_coding	CASP4	0.163298	1.11984	6.26866	8.50896e-05	0.00445356
ENSG00000074603.14	15:65734801-65810042	protein_coding	DPP8	-0.206847	-1.15416	5.32903	8.52849e-05	0.00445974
ENSG00000144843.7	3:119298115-119308792	protein_coding	ADPRH	-0.285282	-1.21865	3.93821	8.54521e-05	0.00446445
ENSG00000198796.6	18:56148479-56296189	protein_coding	ALPK2	-0.193016	-1.14315	7.46502	8.74173e-05	0.00456299
ENSG00000114861.14	3:71003844-71633140	protein_coding	FOXP1	-0.184962	-1.13679	6.80895	8.83516e-05	0.0046076
ENSG00000183087.10	13:114523522-114567046	protein_coding	GAS6	0.231865	1.17435	8.04873	8.89975e-05	0.0046371
ENSG00000159199.9	17:46970127-46973233	protein_coding	ATP5G1	-0.176377	-1.13004	6.20183	8.95692e-05	0.00466268
ENSG00000144908.9	3:125822412-125916837	protein_coding	ALDH1L1	0.799869	1.74094	0.287853	9.10133e-05	0.00473359
ENSG00000184939.11	16:68563993-68609975	protein_coding	ZFP90	0.205193	1.15284	5.51013	9.15006e-05	0.00475466
ENSG00000101181.13	20:60758085-60778624	protein_coding	MTG2	0.214397	1.16022	4.78085	9.216e-05	0.0047835
ENSG00000100228.8	22:23487513-23506537	protein_coding	RAB36	-0.441248	-1.35778	1.98152	9.22212e-05	0.0047835
ENSG00000134905.12	13:111293759-111365950	protein_coding	CARS2	-0.19483	-1.14459	5.70293	9.23142e-05	0.00478403
ENSG00000168952.11	14:25278862-25519503	protein_coding	STXBP6	1.26392	2.40147	-0.832941	9.29889e-05	0.00481468
ENSG00000134480.9	5:86687311-86708836	protein_coding	CCNH	0.205025	1.15271	5.54828	9.3854e-05	0.00485077
ENSG00000145681.6	5:82933624-83017432	protein_coding	HAPLN1	0.238283	1.17959	8.40697	9.37751e-05	0.00485077
ENSG00000182263.9	2:164449906-164592522	protein_coding	FIGN	-0.327625	-1.25495	3.50139	9.41742e-05	0.00486297
ENSG00000183287.9	18:57098172-57364612	protein_coding	CCBE1	-0.179435	-1.13244	6.66134	9.44864e-05	0.00487474
ENSG00000115226.5	2:27714750-27718112	protein_coding	FNDC4	-0.342437	-1.2679	2.81192	9.51234e-05	0.00490322
ENSG00000083857.9	4:187508937-187647876	protein_coding	FAT1	-0.179854	-1.13277	9.0172	9.54279e-05	0.00491454
ENSG00000118985.10	5:95220802-95297775	protein_coding	ELL2	-0.197343	-1.14658	8.32624	9.56722e-05	0.00492273
ENSG00000083454.17	17:3575493-3599698	protein_coding	P2RX5	-0.588939	-1.50414	1.07724	9.62944e-05	0.00495034
ENSG00000041982.10	9:117782806-117880536	protein_coding	TNC	-0.233403	-1.1756	6.98591	9.71528e-05	0.00499003
ENSG00000056291.13	4:72897521-73013784	protein_coding	NPFFR2	-0.308674	-1.23857	3.31655	9.81051e-05	0.00503446
ENSG00000139629.11	12:51745031-51786651	protein_coding	GALNT6	-0.229359	-1.17231	5.33783	9.92202e-05	0.00508717
ENSG00000139146.9	12:31433518-31479992	protein_coding	FAM60A	-0.202904	-1.15101	5.70947	0.000100313	0.00513865
ENSG00000127863.11	13:24144509-24250232	protein_coding	TNFRSF19	-0.29417	-1.22618	4.8058	0.000100602	0.00514887
ENSG00000162909.13	1:223889295-223963720	protein_coding	CAPN2	-0.130773	-1.09488	9.2539	0.000101109	0.00517026
ENSG00000170848.11	19:43406231-43423715	protein_coding	PSG6	0.757818	1.69093	0.539866	0.000102191	0.00522095
ENSG00000197124.7	19:20107867-20150315	protein_coding	ZNF682	-0.634918	-1.55285	0.81232	0.000102341	0.00522401
ENSG00000248333.3	1:1570603-1590473	protein_coding	CDK11B	0.279895	1.21411	3.69404	0.000102932	0.00524952
ENSG00000170044.4	3:101818088-102198685	protein_coding	ZPLD1	0.562605	1.47693	2.24624	0.000103693	0.00528366
ENSG00000257704.2	19:47778142-47778979	protein_coding	PRR24	0.448003	1.36415	2.00844	0.000103784	0.00528366
ENSG00000169047.5	2:227596033-227664475	protein_coding	IRS1	0.173736	1.12798	6.96806	0.00010406	0.00528839
ENSG00000261488.1	3:111852270-111854206	antisense	RP11-757F18.5	-0.565272	-1.47967	1.13552	0.000104034	0.00528839
ENSG00000136141.10	13:47127303-47327175	protein_coding	LRCH1	-0.21448	-1.16029	5.51418	0.000104297	0.00529576
ENSG00000080823.17	14:102690837-102771537	protein_coding	MOK	0.146669	1.10701	8.23058	0.000104464	0.00529958
ENSG00000075624.9	7:5566782-5603415	protein_coding	ACTB	-0.131912	-1.09575	12.3491	0.000104739	0.00530889
ENSG00000112769.14	6:112429963-112576141	protein_coding	LAMA4	0.665361	1.58596	0.785001	0.000105016	0.00531825
ENSG00000162745.6	1:161952982-161993644	protein_coding	OLFML2B	-0.72827	-1.65665	0.376154	0.000105448	0.00533547
ENSG00000171303.5	2:26915619-26956288	protein_coding	KCNK3	-0.485861	-1.40042	1.62779	0.000106484	0.00538319
ENSG00000081087.10	6:108362613-108487058	protein_coding	OSTM1	0.21371	1.15967	6.03546	0.000106633	0.00538597
ENSG00000243449.2	4:2043689-2045697	protein_coding	C4orf48	0.504471	1.4186	2.29966	0.000107694	0.00543482
ENSG00000180543.3	8:98285717-98290176	protein_coding	TSPYL5	-0.234804	-1.17675	4.955	0.000109276	0.00550987
ENSG00000183307.3	22:17597189-17602257	protein_coding	CECR6	-0.829912	-1.77758	0.186228	0.000110078	0.00554547
ENSG00000125965.4	20:34021145-34042568	protein_coding	GDF5	0.209066	1.15594	6.45541	0.000110318	0.00555268
ENSG00000128283.6	22:37956454-37965412	protein_coding	CDC42EP1	-0.168578	-1.12395	6.01857	0.000110755	0.00556985
ENSG00000158089.10	2:31133333-31378068	protein_coding	GALNT14	-0.180356	-1.13316	6.52255	0.000110901	0.00557233
ENSG00000101391.16	20:31946645-31989367	protein_coding	CDK5RAP1	0.178926	1.13204	5.50603	0.000111198	0.00557273
ENSG00000128591.11	7:128470431-128499328	protein_coding	FLNC	-0.173105	-1.12748	9.28321	0.000111143	0.00557273
ENSG00000197646.6	9:5510545-5571282	protein_coding	PDCD1LG2	0.224733	1.16856	5.71819	0.000111042	0.00557273
ENSG00000120784.11	19:38104650-38183238	protein_coding	ZFP30	-0.267274	-1.20353	4.04923	0.000113699	0.00569313
ENSG00000177076.4	9:19408925-19452018	protein_coding	ACER2	0.243188	1.18361	4.40238	0.000114425	0.0057245
ENSG00000095203.10	9:111934255-112083244	protein_coding	EPB41L4B	-0.238038	-1.17939	4.21642	0.000115041	0.00574564
ENSG00000180354.11	7:30174426-30202378	protein_coding	C7orf41	-0.309284	-1.23909	3.32539	0.000115046	0.00574564
ENSG00000076641.4	8:81880045-82024303	protein_coding	PAG1	0.261743	1.19893	3.83583	0.000115443	0.00576048
ENSG00000163739.4	4:74735110-74736959	protein_coding	CXCL1	0.230725	1.17342	5.60917	0.000115753	0.00577097
ENSG00000150764.9	11:111797868-111893308	protein_coding	DIXDC1	-0.197776	-1.14693	5.58449	0.000117186	0.00583414
ENSG00000102547.14	13:49882786-50018262	protein_coding	CAB39L	-0.418224	-1.33628	2.3433	0.000117222	0.00583414
ENSG00000157881.9	1:2439972-2458039	protein_coding	PANK4	0.208175	1.15523	4.7791	0.000118116	0.00587358
ENSG00000162777.12	1:111729796-111747157	protein_coding	DENND2D	-0.29806	-1.22949	3.76013	0.000118297	0.0058775
ENSG00000168710.13	1:110527308-110566357	protein_coding	AHCYL1	-0.164848	-1.12105	6.68816	0.000118576	0.00588632
ENSG00000139174.6	12:42852140-42984157	protein_coding	PRICKLE1	-0.194162	-1.14406	5.23083	0.000119572	0.00593066
ENSG00000003436.10	2:188328957-188430487	protein_coding	TFPI	0.288318	1.22122	4.94344	0.000120574	0.00597522
ENSG00000089157.11	12:120634489-120639038	protein_coding	RPLP0	-0.151957	-1.11108	10.5595	0.000120948	0.00597839
ENSG00000163638.9	3:64501333-64673676	protein_coding	ADAMTS9	-0.296493	-1.22815	4.0444	0.000120836	0.00597839
ENSG00000187800.9	1:156863490-156886226	protein_coding	PEAR1	-0.229781	-1.17266	4.3989	0.000120845	0.00597839
ENSG00000188827.6	16:3631182-3661599	protein_coding	SLX4	0.268916	1.2049	3.78527	0.000121628	0.00600685
ENSG00000168014.12	11:73723763-73882255	protein_coding	C2CD3	0.165229	1.12134	6.34862	0.000123227	0.00607545
ENSG00000175166.12	3:184016497-184026842	protein_coding	PSMD2	-0.150654	-1.11007	9.46283	0.000123148	0.00607545
ENSG00000166311.5	11:6411655-6416228	protein_coding	SMPD1	0.211215	1.15766	5.77205	0.000123432	0.0060791
ENSG00000197459.2	6:26251879-26252303	protein_coding	HIST1H2BH	-0.182175	-1.13459	6.30101	0.000123512	0.0060791
ENSG00000173482.12	18:7566780-8406859	protein_coding	PTPRM	0.15249	1.11149	7.24832	0.000123729	0.00608461
ENSG00000104880.13	19:7459999-7537363	protein_coding	ARHGEF18	0.23298	1.17526	5.09543	0.000126856	0.0062331
ENSG00000162434.7	1:65298912-65432187	protein_coding	JAK1	-0.135438	-1.09843	8.59484	0.000127614	0.006265
ENSG00000119912.11	10:94211441-94333833	protein_coding	IDE	-0.199522	-1.14832	6.17767	0.000128528	0.00630454
ENSG00000105514.3	19:11432722-11456946	protein_coding	RAB3D	-0.255919	-1.1941	3.81338	0.000129662	0.00635474
ENSG00000102226.5	X:47092089-47107727	protein_coding	USP11	0.146269	1.1067	6.81071	0.000131368	0.00642439
ENSG00000105655.14	19:18545198-18549111	protein_coding	ISYNA1	-0.228518	-1.17163	4.21192	0.000131324	0.00642439
ENSG00000244128.1	3:164924748-165373211	lincRNA	RP11-85M11.2	-0.271081	-1.20671	3.94416	0.000131416	0.00642439
ENSG00000153294.7	6:47653600-47689757	protein_coding	GPR115	0.756846	1.68979	0.329837	0.000131583	0.00642712
ENSG00000109670.9	4:153242410-153457253	protein_coding	FBXW7	0.185555	1.13725	5.3451	0.000131793	0.00643194
ENSG00000079308.12	2:218664512-218867718	protein_coding	TNS1	-0.189645	-1.14048	6.87408	0.000131976	0.00643541
ENSG00000174292.8	17:7283853-7293093	protein_coding	TNK1	-0.457468	-1.37313	1.95736	0.000134698	0.00656262
ENSG00000198959.7	20:36756863-36794980	protein_coding	TGM2	-0.176112	-1.12984	9.01084	0.000135237	0.00658331
ENSG00000146802.8	7:112402437-112430647	protein_coding	TMEM168	-0.270775	-1.20646	3.77259	0.000135467	0.00658897
ENSG00000165487.9	13:22066836-22178353	protein_coding	MICU2	0.17811	1.1314	5.82138	0.000138785	0.00674465
ENSG00000110696.5	11:16634679-16778428	protein_coding	C11orf58	0.156689	1.11473	7.19917	0.000139214	0.00675985
ENSG00000091490.6	4:25749055-25865382	protein_coding	SEL1L3	-0.17039	-1.12536	6.5818	0.000142602	0.00691854
ENSG00000206262.4	3:138666076-138672293	protein_coding	C3orf72	0.645516	1.5643	0.877761	0.000143245	0.00694388
ENSG00000186376.10	X:134382867-134478012	protein_coding	ZNF75D	0.352874	1.2771	2.68807	0.000144546	0.00700107
ENSG00000046889.14	8:68864353-69149265	protein_coding	PREX2	-0.289352	-1.22209	3.68502	0.000146532	0.00709133
ENSG00000104312.6	8:90769975-90803291	protein_coding	RIPK2	-0.198841	-1.14778	5.05787	0.000147545	0.00713441
ENSG00000100031.14	22:24979718-25024972	protein_coding	GGT1	-0.204446	-1.15224	6.25238	0.000147835	0.00714074
ENSG00000134258.12	1:117686209-117753556	protein_coding	VTCN1	0.975038	1.96569	-0.248373	0.000147924	0.00714074
ENSG00000174748.14	3:23958036-23965183	protein_coding	RPL15	-0.156119	-1.11429	9.24292	0.000148254	0.00714799
ENSG00000140280.9	15:52015208-52043782	protein_coding	LYSMD2	0.402559	1.32185	2.57117	0.000148321	0.00714799
ENSG00000086544.2	19:41223008-41246765	protein_coding	ITPKC	0.277162	1.21181	4.30264	0.000148635	0.00715659
ENSG00000141293.11	17:46210802-46507637	protein_coding	SKAP1	-1.19271	-2.28581	-0.990136	0.000148747	0.00715659
ENSG00000197632.4	18:61538926-61571124	protein_coding	SERPINB2	-0.51081	-1.42485	1.55547	0.00015007	0.00721422
ENSG00000071242.7	6:166822852-167319939	protein_coding	RPS6KA2	0.207791	1.15492	5.95749	0.000152287	0.00731253
ENSG00000158417.6	2:99953816-100017789	protein_coding	EIF5B	0.215548	1.16114	5.87101	0.000152368	0.00731253
ENSG00000182670.9	21:38445526-38575413	protein_coding	TTC3	-0.15331	-1.11212	7.51147	0.000153965	0.00738304
ENSG00000109255.7	4:56461396-56502865	protein_coding	NMU	0.945628	1.92603	-0.239606	0.00015413	0.00738483
ENSG00000198189.6	4:88257762-88312538	protein_coding	HSD17B11	0.286051	1.2193	3.52293	0.000154675	0.00740478
ENSG00000082701.10	3:119540170-119813264	protein_coding	GSK3B	-0.196255	-1.14572	5.98508	0.000155148	0.00741819
ENSG00000168242.3	6:26273144-26273622	protein_coding	HIST1H2BI	-0.195748	-1.14532	5.74147	0.000155212	0.00741819
ENSG00000155974.7	12:66741211-67197966	protein_coding	GRIP1	-0.465529	-1.38082	1.8003	0.000155484	0.00742507
ENSG00000259207.3	17:45331212-45421658	protein_coding	ITGB3	-0.163277	-1.11983	5.90692	0.00015825	0.00755093
ENSG00000143669.9	1:235824341-236046940	protein_coding	LYST	0.253762	1.19231	4.68019	0.00015865	0.00756375
ENSG00000138829.6	5:127593601-127994878	protein_coding	FBN2	-0.183199	-1.1354	8.39048	0.000159318	0.00758933
ENSG00000105835.7	7:105888731-105926772	protein_coding	NAMPT	0.170533	1.12547	7.23432	0.000160353	0.00763238
ENSG00000104626.10	8:8859657-8974256	protein_coding	ERI1	0.194717	1.1445	5.24581	0.000161004	0.00765705
ENSG00000198707.10	12:88442793-88535993	protein_coding	CEP290	0.231981	1.17445	4.26815	0.000161166	0.00765842
ENSG00000269444.1	19:6386773-6390411	sense_overlapping	CTB-180A7.6	3.58466	11.9975	-2.66479	0.000162023	0.00769285
ENSG00000185198.7	19:685521-695460	protein_coding	PRSS57	3.57999	11.9587	-2.66556	0.000162258	0.00769766
ENSG00000123095.5	12:26272959-26278060	protein_coding	BHLHE41	-0.402402	-1.32171	2.59175	0.000162482	0.00770195
ENSG00000051523.6	16:88709691-88717560	protein_coding	CYBA	0.309558	1.23933	7.27564	0.000162746	0.00770507
ENSG00000213638.4	19:1905377-1913444	protein_coding	ADAT3	0.819855	1.76523	0.124171	0.000162814	0.00770507
ENSG00000138696.6	4:95679119-96079599	protein_coding	BMPR1B	-0.776632	-1.71313	0.411562	0.000165567	0.00782895
ENSG00000154380.12	1:225674537-225840844	protein_coding	ENAH	-0.194303	-1.14417	7.77653	0.000166439	0.00786375
ENSG00000131378.9	3:16355081-16555533	protein_coding	RFTN1	-0.179643	-1.1326	6.25145	0.000168637	0.00795228
ENSG00000100285.9	22:29876219-29887379	protein_coding	NEFH	0.321056	1.24924	3.02556	0.000168726	0.00795228
ENSG00000120278.10	6:150920999-151164799	protein_coding	PLEKHG1	-0.546529	-1.46057	1.5085	0.00016864	0.00795228
ENSG00000133275.11	19:1941188-1981337	protein_coding	CSNK1G2	0.19236	1.14263	5.66774	0.000169082	0.00796259
ENSG00000225166.1	2:216318430-216328594	lincRNA	AC012462.2	-3.03797	-8.21335	-2.75658	0.000171491	0.00806941
ENSG00000161544.5	17:74523438-74547257	protein_coding	CYGB	-0.380127	-1.30146	3.16344	0.000173681	0.00816585
ENSG00000197872.7	2:16730727-16847599	protein_coding	FAM49A	0.1819	1.13438	6.13787	0.000175498	0.00824453
ENSG00000123066.3	12:116395711-116715143	protein_coding	MED13L	-0.163812	-1.12024	6.28744	0.000175652	0.0082451
ENSG00000094975.9	1:172501489-172580971	protein_coding	SUCO	0.197666	1.14684	6.80867	0.000176121	0.0082537
ENSG00000139915.14	14:47308826-48144157	protein_coding	MDGA2	-0.580551	-1.49542	0.99292	0.000176116	0.0082537
ENSG00000142459.4	19:7895119-7929862	protein_coding	EVI5L	0.254866	1.19322	4.4873	0.000178493	0.00835808
ENSG00000172828.8	16:66995140-67009051	protein_coding	CES3	0.334841	1.26124	2.9984	0.000179346	0.00839121
ENSG00000145337.4	4:89442136-89444964	protein_coding	PYURF	0.224838	1.16865	4.33525	0.000179675	0.0083998
ENSG00000117143.9	1:162531323-162569627	protein_coding	UAP1	-0.142283	-1.10365	8.31033	0.000180838	0.00844052
ENSG00000139211.5	12:47469490-47473734	protein_coding	AMIGO2	-0.147933	-1.10798	8.67158	0.00018071	0.00844052
ENSG00000065833.7	6:83920108-84140797	protein_coding	ME1	-0.22373	-1.16775	4.70631	0.000181151	0.00844829
ENSG00000266278.1	18:68047376-68051827	lincRNA	RP11-41O4.2	1.4431	2.71904	-1.17505	0.000182492	0.00850399
ENSG00000170624.9	5:155297354-156194799	protein_coding	SGCD	0.260078	1.19754	4.3322	0.000183205	0.00853032
ENSG00000130005.7	19:1397091-1401569	protein_coding	GAMT	0.216427	1.16185	5.99192	0.000184789	0.00859713
ENSG00000164638.6	7:5314000-5346501	protein_coding	SLC29A4	-0.674589	-1.59614	0.651561	0.000185704	0.00863277
ENSG00000169100.8	X:1505045-1511617	protein_coding	SLC25A6	-0.14762	-1.10774	7.94289	0.000187009	0.00868646
ENSG00000130147.11	2:235860617-235964358	protein_coding	SH3BP4	-0.19087	-1.14145	7.20751	0.000188135	0.00872474
ENSG00000124406.12	4:42410390-42659122	protein_coding	ATP8A1	-1.63429	-3.10435	-1.78104	0.000188034	0.00872474
ENSG00000244509.3	22:39410088-39416357	protein_coding	APOBEC3C	-0.172205	-1.12678	6.41524	0.000188477	0.00873358
ENSG00000094916.9	12:54624724-54673886	protein_coding	CBX5	-0.165172	-1.1213	8.15637	0.000190461	0.00881845
ENSG00000221994.6	X:47842756-47931025	protein_coding	ZNF630	-1.05024	-2.07087	-0.650637	0.000190916	0.00883241
ENSG00000171444.13	5:112357796-112824527	protein_coding	MCC	-0.176308	-1.12999	6.9396	0.000193161	0.00892916
ENSG00000128564.5	7:100805790-100808874	protein_coding	VGF	0.61577	1.53238	0.889706	0.000193417	0.00893384
ENSG00000186111.4	19:3630181-3700477	protein_coding	PIP5K1C	0.267146	1.20342	4.95267	0.000194028	0.00895489
ENSG00000184500.10	3:93591881-93692910	protein_coding	PROS1	0.314163	1.24329	3.08715	0.000194553	0.00897197
ENSG00000077942.13	22:45898118-45997015	protein_coding	FBLN1	-0.506389	-1.42049	1.49319	0.000194804	0.00897634
ENSG00000164749.7	8:76320149-76479078	protein_coding	HNF4G	-0.492649	-1.40703	1.50825	0.000195492	0.00900087
ENSG00000188856.6	8:81471105-81471992	pseudogene	RPSAP47	-0.308081	-1.23806	3.29168	0.000196298	0.0090308
ENSG00000029153.10	12:27485787-27576241	protein_coding	ARNTL2	-0.177949	-1.13127	6.72034	0.000196846	0.00904163
ENSG00000174444.10	15:66790355-66816870	protein_coding	RPL4	-0.159582	-1.11696	10.1446	0.00019673	0.00904163
ENSG00000166681.9	X:102631268-102633005	protein_coding	NGFRAP1	0.148342	1.10829	7.07415	0.000197431	0.0090541
ENSG00000185024.11	14:105675623-105781926	protein_coding	BRF1	0.241485	1.18221	5.34223	0.000197352	0.0090541
ENSG00000160710.11	1:154554538-154600475	protein_coding	ADAR	0.131025	1.09507	9.13046	0.000197804	0.00906398
ENSG00000120256.5	6:150139934-150186199	protein_coding	LRP11	0.187444	1.13874	5.57835	0.000198803	0.00910256
ENSG00000124785.4	6:5998232-6007200	protein_coding	NRN1	0.235581	1.17738	4.65239	0.000199804	0.00914113
ENSG00000167105.3	17:48348767-48358844	protein_coding	TMEM92	-0.260909	-1.19823	4.08876	0.000201956	0.00923228
ENSG00000105472.8	19:51226586-51228974	protein_coding	CLEC11A	0.24142	1.18216	4.15545	0.0002022	0.00923616
ENSG00000101311.11	20:6055492-6104191	protein_coding	FERMT1	-0.27074	-1.20643	3.7325	0.000202686	0.00925104
ENSG00000259659.1	15:44850027-44851386	sense_intronic	RP11-151N17.1	-2.38364	-5.2185	-2.34117	0.000203884	0.00929838
ENSG00000115363.9	2:75696428-75796848	protein_coding	EVA1A	-0.171198	-1.12599	5.98113	0.000205568	0.00936776
ENSG00000140839.7	16:74442529-74455368	protein_coding	CLEC18B	-2.38207	-5.21284	-2.34093	0.000206116	0.00938536
ENSG00000167840.9	17:5008836-5026411	protein_coding	ZNF232	0.438155	1.35487	2.00037	0.00020629	0.00938586
ENSG00000165948.6	14:94547628-94570192	protein_coding	IFI27L1	0.229828	1.17269	4.50355	0.000207792	0.00944679
ENSG00000198934.3	X:75648046-75651744	protein_coding	MAGEE1	0.4903	1.40474	2.09882	0.000208279	0.00946148
ENSG00000123416.11	12:49521565-49525180	protein_coding	TUBA1B	-0.135078	-1.09815	11.0368	0.000210114	0.00953732
ENSG00000233237.2	6:72054047-72130472	lincRNA	LINC00472	0.426143	1.34364	2.24551	0.000210303	0.00953841
ENSG00000178695.4	13:77454312-77460540	protein_coding	KCTD12	-0.230316	-1.17309	4.22534	0.000211525	0.00958632
ENSG00000100372.10	22:41165634-41215403	protein_coding	SLC25A17	-0.197948	-1.14707	4.89983	0.000212306	0.00960423
ENSG00000105404.6	19:42460833-42463542	protein_coding	RABAC1	0.210738	1.15728	5.61482	0.000212419	0.00960423
ENSG00000169507.5	2:165752696-165812035	protein_coding	SLC38A11	-1.53751	-2.90293	-1.59706	0.000212261	0.00960423
ENSG00000204257.10	6:32916390-32936871	protein_coding	HLA-DMA	0.437761	1.3545	2.12708	0.000212718	0.00961024
ENSG00000104517.8	8:103265240-103425069	protein_coding	UBR5	-0.179552	-1.13253	6.61483	0.000214548	0.00968533
ENSG00000166770.6	19:56988619-57012035	lincRNA	ZNF667-AS1	-0.400447	-1.31992	2.2229	0.000215241	0.00970147
ENSG00000176678.4	16:86609974-86615303	protein_coding	FOXL1	0.23739	1.17886	4.15098	0.000215172	0.00970147
ENSG00000124529.3	6:26027124-26027480	protein_coding	HIST1H4B	-0.235881	-1.17763	6.13522	0.000217048	0.00977526
ENSG00000158161.11	1:28296855-28415207	protein_coding	EYA3	-0.210191	-1.15684	5.24989	0.00021763	0.00979384
ENSG00000150867.9	10:22823778-23003484	protein_coding	PIP4K2A	-0.186425	-1.13794	6.60625	0.000219821	0.00988477
ENSG00000123353.5	12:56211703-56215663	protein_coding	ORMDL2	-0.174916	-1.1289	5.34368	0.000221302	0.00994361
ENSG00000201998.1	11:9450320-9450501	snoRNA	SNORA23	0.576753	1.49149	1.66083	0.000221499	0.00994475
ENSG00000166897.10	22:37764000-37823505	protein_coding	ELFN2	-0.216468	-1.16189	5.25498	0.000222436	0.00997133
ENSG00000188290.6	1:934342-935552	protein_coding	HES4	0.413959	1.33234	4.17324	0.000222286	0.00997133
ENSG00000100068.7	22:25747385-25801344	protein_coding	LRP5L	-0.638782	-1.55701	0.728267	0.000222954	0.0099868
ENSG00000010704.14	6:26087509-26098571	protein_coding	HFE	0.314583	1.24365	3.4133	0.000223299	0.00999448
ENSG00000185585.15	9:127539437-127577164	protein_coding	OLFML2A	0.246315	1.18617	4.47879	0.000223672	0.0100034
ENSG00000164944.7	8:95499921-95565757	protein_coding	KIAA1429	-0.162061	-1.11888	6.17696	0.000224436	0.0100143
ENSG00000105929.11	7:138391040-138484305	protein_coding	ATP6V0A4	0.401666	1.32103	2.27277	0.000224304	0.0100143
ENSG00000177103.9	11:117298489-117688240	protein_coding	DSCAML1	-1.57102	-2.97115	-1.9094	0.000224206	0.0100143
ENSG00000008300.10	3:48673902-48700348	protein_coding	CELSR3	0.25927	1.19687	4.02726	0.000224956	0.0100298
ENSG00000114686.4	3:131181056-131221827	protein_coding	MRPL3	-0.146748	-1.10707	6.82178	0.000225878	0.0100563
ENSG00000144810.11	3:99357319-99518070	protein_coding	COL8A1	0.160091	1.11736	8.2507	0.000225898	0.0100563
ENSG00000181104.6	5:76011868-76031606	protein_coding	F2R	0.161064	1.11811	6.36097	0.000226301	0.0100665
ENSG00000064300.4	17:47572655-47592379	protein_coding	NGFR	0.723841	1.65157	0.441138	0.000227319	0.010104
ENSG00000058866.10	3:185823457-186080026	protein_coding	DGKG	-1.05546	-2.07838	-0.743859	0.000227856	0.01012
ENSG00000129038.11	15:74218330-74244478	protein_coding	LOXL1	0.261383	1.19863	5.66375	0.000229539	0.010187
ENSG00000188643.6	1:153579362-153585621	protein_coding	S100A16	-0.165912	-1.12188	7.90611	0.00023182	0.0102803
ENSG00000213064.5	1:168195176-168222263	protein_coding	SFT2D2	-0.158054	-1.11578	7.21302	0.000233984	0.0103683
ENSG00000167522.10	16:89334038-89556969	protein_coding	ANKRD11	0.235499	1.17731	5.93021	0.000234407	0.0103791
ENSG00000270081.1	2:128601127-128603261	lincRNA	RP5-935K16.1	0.22262	1.16685	4.26394	0.000236087	0.0104455
ENSG00000273311.1	22:19033675-19035888	sense_intronic	DGCR11	-0.388158	-1.30872	2.39012	0.000238835	0.010559
ENSG00000177674.11	1:11796141-11814859	protein_coding	AGTRAP	0.18254	1.13488	5.19956	0.000239019	0.010559
ENSG00000187446.7	15:41523037-41574043	protein_coding	CHP1	-0.171381	-1.12614	6.31048	0.000239593	0.0105763
ENSG00000163939.14	3:52579368-52719933	protein_coding	PBRM1	-0.159366	-1.1168	6.71477	0.000241722	0.0106622
ENSG00000184674.8	22:24376133-24384680	protein_coding	GSTT1	-0.416108	-1.33432	2.02038	0.000241985	0.0106656
ENSG00000118418.10	6:79910962-79944406	protein_coding	HMGN3	0.209095	1.15596	4.56213	0.000243458	0.0107223
ENSG00000178996.8	5:53813589-53842415	protein_coding	SNX18	0.248314	1.18782	4.31042	0.000244612	0.0107568
ENSG00000144218.14	2:100162323-100759201	protein_coding	AFF3	0.377593	1.29917	2.51997	0.000244517	0.0107568
ENSG00000104321.6	8:72932152-72987852	protein_coding	TRPA1	-0.817534	-1.76239	-0.0340901	0.000245463	0.010786
ENSG00000100784.5	14:91336799-91526980	protein_coding	RPS6KA5	0.236047	1.17776	4.33716	0.000245936	0.0107986
ENSG00000187790.6	14:45605143-45670093	protein_coding	FANCM	0.278793	1.21318	4.17743	0.000247255	0.0108483
ENSG00000250182.2	5:14652047-14653438	pseudogene	EEF1A1P13	-0.546324	-1.46036	1.22454	0.000247777	0.0108629
ENSG00000145041.11	3:51433298-51534010	protein_coding	VPRBP	-0.200176	-1.14884	5.10466	0.000248084	0.0108681
ENSG00000172667.6	3:178735011-178790067	protein_coding	ZMAT3	-0.19647	-1.14589	6.77201	0.000250037	0.0109454
ENSG00000127220.5	19:17402940-17421045	protein_coding	ABHD8	0.285148	1.21854	4.03652	0.000250865	0.0109733
ENSG00000100162.10	22:42334725-42343168	protein_coding	CENPM	-0.194638	-1.14444	5.01549	0.00025157	0.0109958
ENSG00000132780.12	1:46049518-46084566	protein_coding	NASP	0.175365	1.12925	6.80162	0.000253498	0.0110717
ENSG00000134516.11	5:169064251-169510386	protein_coding	DOCK2	0.157839	1.11561	6.09241	0.000253944	0.0110828
ENSG00000102221.9	X:46771711-46920641	protein_coding	PHF16	0.208827	1.15575	4.57208	0.000254558	0.0111012
ENSG00000155629.10	10:98353069-98480271	protein_coding	PIK3AP1	0.207871	1.15498	4.86039	0.00025756	0.0112237
ENSG00000134109.6	3:5229331-5261642	protein_coding	EDEM1	-0.174672	-1.12871	6.47575	0.000258056	0.0112368
ENSG00000116580.14	1:155719508-155829191	protein_coding	GON4L	0.207775	1.15491	5.49833	0.000258483	0.0112469
ENSG00000107186.12	9:13105703-13279589	protein_coding	MPDZ	-0.174144	-1.12829	5.49943	0.000259285	0.0112733
ENSG00000143207.15	1:175913967-176176629	protein_coding	RFWD2	-0.159521	-1.11692	5.93651	0.000263802	0.0114611
ENSG00000026652.9	6:161551011-161695093	protein_coding	AGPAT4	-0.279655	-1.2139	3.93557	0.000264252	0.011472
ENSG00000154813.5	3:16299485-16306479	protein_coding	DPH3	-0.194242	-1.14412	5.32959	0.000264874	0.0114904
ENSG00000134490.9	18:20777108-21017925	protein_coding	TMEM241	-0.280275	-1.21443	3.53181	0.000265271	0.011499
ENSG00000003147.13	7:8152814-8302317	protein_coding	ICA1	-0.472877	-1.38787	1.59078	0.000270669	0.0117242
ENSG00000149218.4	11:94822974-94865809	protein_coding	ENDOD1	-0.160646	-1.11779	5.7072	0.00027237	0.011789
ENSG00000254087.3	8:56792372-56923940	protein_coding	LYN	-0.253846	-1.19238	4.42249	0.000273369	0.0118192
ENSG00000184156.11	8:133133108-133493200	protein_coding	KCNQ3	0.48499	1.39958	1.48431	0.000273476	0.0118192
ENSG00000051108.10	16:56965960-56977798	protein_coding	HERPUD1	-0.206543	-1.15392	5.67167	0.000274144	0.0118215
ENSG00000184898.6	2:152104454-152118393	protein_coding	RBM43	0.358851	1.2824	2.50985	0.000273862	0.0118215
ENSG00000215114.3	8:59323823-59364060	protein_coding	UBXN2B	-0.221999	-1.16635	4.3086	0.000274002	0.0118215
ENSG00000058799.9	1:54317392-54356407	protein_coding	YIPF1	-0.22413	-1.16807	4.52762	0.000274512	0.0118286
ENSG00000006075.11	17:34415602-34417515	protein_coding	CCL3	0.864444	1.82064	-0.163796	0.000275468	0.0118609
ENSG00000104998.2	19:14142560-14163743	protein_coding	IL27RA	-0.291888	-1.22424	3.45533	0.000275779	0.0118655
ENSG00000136997.10	8:128747680-128753674	protein_coding	MYC	-0.155595	-1.11388	6.58206	0.000278439	0.011971
ENSG00000163932.9	3:53190025-53226733	protein_coding	PRKCD	-0.228759	-1.17183	4.67167	0.000279519	0.0120085
ENSG00000181588.15	19:1554668-1568057	protein_coding	MEX3D	0.255235	1.19353	5.66785	0.000280321	0.012034
ENSG00000251322.3	22:51112843-51171726	protein_coding	SHANK3	-0.457505	-1.37317	1.9566	0.000280536	0.0120343
ENSG00000058729.6	5:96496571-96518964	protein_coding	RIOK2	0.189897	1.14068	5.12948	0.000280894	0.0120407
ENSG00000059588.5	1:234527059-234614849	protein_coding	TARBP1	-0.205642	-1.1532	4.66821	0.000282387	0.0120868
ENSG00000163659.8	3:156391024-156424559	protein_coding	TIPARP	-0.204442	-1.15224	6.91432	0.000282265	0.0120868
ENSG00000023697.8	12:16064106-16190220	protein_coding	DERA	-0.163964	-1.12036	6.29676	0.000289019	0.0123615
ENSG00000109072.9	17:26691290-26700110	protein_coding	VTN	1.23485	2.35356	-0.952978	0.000289711	0.0123819
ENSG00000144857.10	3:112929850-113006303	protein_coding	BOC	-0.654811	-1.57441	0.674712	0.000290883	0.0124228
ENSG00000101745.11	18:9136226-9285983	protein_coding	ANKRD12	0.233885	1.176	4.90282	0.000292509	0.012483
ENSG00000104218.9	8:67974661-68108498	protein_coding	CSPP1	-0.27548	-1.2104	3.65228	0.000294076	0.0125406
ENSG00000059804.11	12:8071826-8088871	protein_coding	SLC2A3	0.221942	1.1663	4.38302	0.00029614	0.0126194
ENSG00000170899.6	6:52842751-52860176	protein_coding	GSTA4	-0.400876	-1.32031	2.1933	0.000296494	0.0126251
ENSG00000136261.10	7:16685756-16746148	protein_coding	BZW2	-0.165922	-1.12188	6.36574	0.000299553	0.012746
ENSG00000168005.4	11:63580860-63595190	protein_coding	C11orf84	0.207002	1.15429	4.91875	0.000303705	0.0129132
ENSG00000156510.11	10:70980059-71027315	protein_coding	HKDC1	0.192293	1.14258	6.00691	0.000305841	0.0129944
ENSG00000148296.5	9:136197552-136203235	protein_coding	SURF6	0.241963	1.1826	4.83241	0.000306959	0.0130323
ENSG00000169679.10	2:111395275-111435691	protein_coding	BUB1	0.187372	1.13869	6.47582	0.000309044	0.0131112
ENSG00000133678.9	10:81838402-81852313	protein_coding	TMEM254	-0.352663	-1.27692	2.67356	0.000309786	0.0131246
ENSG00000184886.3	17:34890847-34895159	protein_coding	PIGW	0.209667	1.15642	4.43133	0.000309813	0.0131246
ENSG00000078902.11	11:1295601-1330884	protein_coding	TOLLIP	0.196099	1.1456	5.43825	0.0003102	0.0131313
ENSG00000160886.9	8:143781529-143786545	protein_coding	LY6K	0.47356	1.38853	1.88233	0.000312547	0.013221
ENSG00000166073.4	15:40091233-40213093	protein_coding	GPR176	-0.169173	-1.12441	7.12337	0.000315507	0.0133364
ENSG00000128342.4	22:30636436-30642840	protein_coding	LIF	-0.142713	-1.10398	6.74602	0.000315882	0.0133426
ENSG00000095739.7	10:28966271-28971868	protein_coding	BAMBI	-0.218146	-1.16324	4.31669	0.000317952	0.0134202
ENSG00000108106.9	19:55912652-55919145	protein_coding	UBE2S	0.302937	1.23365	6.56925	0.000319335	0.0134687
ENSG00000272604.1	7:105211530-105214107	antisense	RP11-251G23.5	0.998289	1.99763	-0.515452	0.000321662	0.013557
ENSG00000242612.2	16:451826-462487	protein_coding	DECR2	0.315176	1.24416	2.98464	0.00032217	0.0135685
ENSG00000116729.9	1:68564142-68698803	protein_coding	WLS	0.172827	1.12727	6.11576	0.000325335	0.0136918
ENSG00000264910.1	19:59054670-59054945	misc_RNA	RN7SL525P	1.57605	2.98151	-1.57757	0.000328531	0.0138162
ENSG00000178726.6	20:23026270-23030378	protein_coding	THBD	0.414578	1.33291	2.14114	0.000329221	0.0138352
ENSG00000196865.4	10:115614420-115676953	protein_coding	NHLRC2	-0.183794	-1.13587	5.20198	0.000330249	0.0138582
ENSG00000199879.1	1:147735751-147735907	snRNA	RNU1-120P	-1.11925	-2.17235	-0.802924	0.000330207	0.0138582
ENSG00000114923.12	2:220492049-220506702	protein_coding	SLC4A3	-0.391179	-1.31146	2.6904	0.000331074	0.0138828
ENSG00000018408.10	3:149235022-149454501	protein_coding	WWTR1	-0.158726	-1.1163	7.83526	0.000331723	0.0138999
ENSG00000259796.1	14:62577593-62579268	sense_overlapping	RP11-355I22.7	1.44226	2.71746	-1.39912	0.00033529	0.0140392
ENSG00000163931.11	3:53258723-53290068	protein_coding	TKT	-0.13822	-1.10055	8.43276	0.00033884	0.0141776
ENSG00000123989.9	2:220403669-220408509	protein_coding	CHPF	0.32423	1.252	5.69562	0.000341073	0.0142606
ENSG00000089009.11	12:112842994-112856642	protein_coding	RPL6	-0.121205	-1.08764	9.52347	0.000341687	0.014276
ENSG00000196152.6	9:130186661-130207651	protein_coding	ZNF79	0.244687	1.18484	4.2984	0.000348334	0.0145432
ENSG00000010404.13	X:148558521-148615470	protein_coding	IDS	0.290603	1.22315	3.21699	0.000348796	0.014552
ENSG00000204381.7	11:111411005-111432264	protein_coding	LAYN	-0.140267	-1.10211	6.99463	0.000349463	0.0145693
ENSG00000178685.9	8:145051321-145086940	protein_coding	PARP10	0.259537	1.19709	6.57327	0.000352973	0.0146944
ENSG00000112319.13	6:133561736-133853258	protein_coding	EYA4	-1.35555	-2.55894	-1.37686	0.000352929	0.0146944
ENSG00000142669.9	1:26605667-26608007	protein_coding	SH3BGRL3	-0.170964	-1.12581	6.99024	0.000353462	0.0147042
ENSG00000183479.8	X:152710178-152736045	protein_coding	TREX2	2.65743	6.30909	-2.34254	0.000354763	0.0147477
ENSG00000196532.4	6:26045639-26046097	protein_coding	HIST1H3C	-0.183723	-1.13581	6.59544	0.000355177	0.0147543
ENSG00000205746.5	16:18428257-18488396	pseudogene	RP11-1212A22.1	0.613157	1.5296	0.764473	0.000357143	0.0148253
ENSG00000113719.11	5:172261278-172379688	protein_coding	ERGIC1	-0.153826	-1.11252	7.73953	0.000358055	0.0148454
ENSG00000183762.8	22:29469066-29564321	protein_coding	KREMEN1	-0.244039	-1.1843	3.81796	0.000358141	0.0148454
ENSG00000104518.6	8:144635377-144645232	protein_coding	GSDMD	0.188723	1.13975	6.15873	0.000360183	0.0149193
ENSG00000117009.7	1:241695434-241758944	protein_coding	KMO	0.368477	1.29099	2.43118	0.000360517	0.0149225
ENSG00000142945.8	1:45205490-45233439	protein_coding	KIF2C	0.142721	1.10399	6.81162	0.000361534	0.0149538
ENSG00000272661.1	7:150937485-150938058	antisense	RP4-548D19.3	1.91866	3.78072	-1.9637	0.000362523	0.014984
ENSG00000237945.3	21:35287838-35349992	antisense	LINC00649	0.51173	1.42576	1.41551	0.000365101	0.0150798
ENSG00000154175.12	3:100468000-100712359	protein_coding	ABI3BP	0.40541	1.32447	2.03445	0.000368044	0.0151905
ENSG00000135111.10	12:115108059-115121969	protein_coding	TBX3	-0.187981	-1.13917	5.10451	0.000368863	0.0152091
ENSG00000120162.9	9:27325207-27529779	protein_coding	MOB3B	-0.726814	-1.65498	0.328374	0.000369021	0.0152091
ENSG00000259001.2	14:20811207-20811844	antisense	RPPH1	0.208843	1.15576	13.7874	0.000369678	0.0152198
ENSG00000242516.1	3:75721542-75728454	lincRNA	LINC00960	-2.19791	-4.58816	-2.27046	0.000369809	0.0152198
ENSG00000166228.4	10:72642037-72648541	protein_coding	PCBD1	-0.192299	-1.14258	5.70082	0.000370771	0.0152486
ENSG00000080546.9	6:109307640-109416022	protein_coding	SESN1	0.355161	1.27913	5.26412	0.00037194	0.0152858
ENSG00000104611.7	8:19171128-19253729	protein_coding	SH2D4A	0.145248	1.10592	6.52967	0.000372701	0.0153062
ENSG00000173545.4	5:16451628-16465901	protein_coding	ZNF622	0.176924	1.13047	5.76183	0.000373267	0.0153077
ENSG00000235884.2	12:30947977-30955645	lincRNA	LINC00941	-0.32258	-1.25056	2.82118	0.000373169	0.0153077
ENSG00000163513.13	3:30647994-30735634	protein_coding	TGFBR2	-0.174965	-1.12894	6.4498	0.000376376	0.0154242
ENSG00000119285.6	1:236712305-236767804	protein_coding	HEATR1	-0.173635	-1.1279	7.03364	0.000377129	0.0154432
ENSG00000236039.1	7:17474101-17500296	lincRNA	AC019117.2	0.725417	1.65338	0.310817	0.000377375	0.0154432
ENSG00000177606.5	1:59246465-59249785	protein_coding	JUN	0.213031	1.15912	6.98462	0.000377857	0.015452
ENSG00000234127.4	6:30152232-30181204	protein_coding	TRIM26	0.153064	1.11193	6.45772	0.000382737	0.0156405
ENSG00000163960.7	3:196074533-196159345	protein_coding	UBXN7	-0.172764	-1.12722	5.80418	0.000384931	0.0157191
ENSG00000164054.11	3:48509197-48542259	protein_coding	SHISA5	0.148538	1.10845	7.67293	0.000386172	0.0157586
ENSG00000161298.12	19:37095719-37119499	protein_coding	ZNF382	-0.757794	-1.6909	0.235275	0.000387951	0.0158089
ENSG00000189433.5	1:35225342-35229325	protein_coding	GJB4	-0.792858	-1.7325	-0.116362	0.000387739	0.0158089
ENSG00000157833.8	2:26395960-26412532	protein_coding	GAREML	-0.298863	-1.23017	3.46255	0.000393514	0.0160243
ENSG00000179889.14	16:15068448-15233196	protein_coding	PDXDC1	0.137026	1.09964	6.83633	0.000395739	0.0161035
ENSG00000138639.13	4:86396267-86923823	protein_coding	ARHGAP24	0.339264	1.26511	3.0374	0.000396989	0.016143
ENSG00000138326.14	10:79793518-79816570	protein_coding	RPS24	-0.156241	-1.11438	9.32615	0.000398589	0.0161967
ENSG00000173193.9	3:122399465-122449687	protein_coding	PARP14	0.168183	1.12364	8.4952	0.000400895	0.0162709
ENSG00000197756.5	2:217362912-217443903	protein_coding	RPL37A	-0.143613	-1.10467	9.55307	0.000400978	0.0162709
ENSG00000128203.6	22:26825239-26840981	protein_coding	ASPHD2	-0.336566	-1.26275	3.09036	0.000402619	0.016326
ENSG00000197582.5	X:13396854-13397459	pseudogene	GPX1P1	0.350233	1.27477	4.15806	0.000403087	0.0163335
ENSG00000107960.6	10:105642300-105677963	protein_coding	OBFC1	-0.261454	-1.19869	3.41688	0.000404319	0.016372
ENSG00000130164.7	19:11200038-11244492	protein_coding	LDLR	-0.236972	-1.17852	5.02289	0.000407865	0.016504
ENSG00000141959.12	21:45719934-45747259	protein_coding	PFKL	0.174875	1.12887	7.66607	0.000408921	0.0165351
ENSG00000188517.10	4:109731877-110223813	protein_coding	COL25A1	0.752039	1.68417	0.330981	0.000409915	0.0165637
ENSG00000150093.14	10:33189247-33294720	protein_coding	ITGB1	-0.118586	-1.08567	10.9226	0.000410886	0.0165913
ENSG00000105722.5	19:42751724-42759309	protein_coding	ERF	0.183475	1.13562	5.49676	0.000411339	0.016598
ENSG00000145431.6	4:157681606-157892546	protein_coding	PDGFC	-0.160054	-1.11733	7.17666	0.000412195	0.016621
ENSG00000158435.3	2:101869264-101886778	protein_coding	CNOT11	0.161072	1.11812	5.62729	0.000414382	0.0166975
ENSG00000077713.14	X:118533023-118588441	protein_coding	SLC25A43	-0.253354	-1.19197	3.95796	0.000419402	0.0168763
ENSG00000149571.6	11:126293254-126873355	protein_coding	KIRREL3	0.289662	1.22235	3.43161	0.000419338	0.0168763
ENSG00000107863.12	10:24872538-25012597	protein_coding	ARHGAP21	-0.163005	-1.11962	6.74578	0.000419723	0.0168774
ENSG00000115317.7	2:74756504-74760472	protein_coding	HTRA2	-0.227372	-1.1707	4.76319	0.00042005	0.0168788
ENSG00000125637.11	2:113914902-113966973	protein_coding	PSD4	-0.263747	-1.20059	3.70864	0.000421206	0.0169135
ENSG00000132819.12	20:55966463-55984389	protein_coding	RBM38	0.156505	1.11458	5.86852	0.00042209	0.0169138
ENSG00000065361.10	12:56473641-56497289	protein_coding	ERBB3	0.465113	1.38043	1.61508	0.000421728	0.0169138
ENSG00000170775.2	7:124386051-124405681	protein_coding	GPR37	-0.228168	-1.17135	3.98462	0.000421975	0.0169138
ENSG00000166889.13	11:59404189-59436453	protein_coding	PATL1	-0.22425	-1.16817	4.69937	0.000423536	0.0169599
ENSG00000164039.10	4:104000592-104021040	protein_coding	BDH2	0.281965	1.21585	3.25062	0.000423895	0.0169625
ENSG00000138795.5	4:108968701-109090112	protein_coding	LEF1	-0.418351	-1.3364	1.88204	0.000425169	0.0170018
ENSG00000104731.9	16:87730091-87799598	protein_coding	KLHDC4	0.289236	1.22199	3.41986	0.000427051	0.0170652
ENSG00000140563.10	15:94774767-95023632	protein_coding	MCTP2	0.246426	1.18627	4.68981	0.000430003	0.0171713
ENSG00000124942.9	11:62201016-62323707	protein_coding	AHNAK	-0.22583	-1.16945	10.9186	0.00043302	0.0172798
ENSG00000143653.9	1:246887349-246931439	protein_coding	SCCPDH	0.139237	1.10132	6.68027	0.000435687	0.0173743
ENSG00000130741.6	X:24072833-24096088	protein_coding	EIF2S3	-0.141713	-1.10321	8.43805	0.000439533	0.0175155
ENSG00000137970.7	1:97144430-97145176	pseudogene	RP11-122C9.1	-0.497572	-1.41184	1.39982	0.000441772	0.0175926
ENSG00000151445.11	14:77893018-77924295	protein_coding	VIPAS39	0.21685	1.16219	4.49247	0.000447351	0.0178025
ENSG00000122691.8	7:19060614-19157295	protein_coding	TWIST1	0.404941	1.32404	2.00765	0.000449287	0.0178673
ENSG00000177830.13	11:867357-915058	protein_coding	CHID1	0.169518	1.12468	5.85628	0.000451677	0.01795
ENSG00000133142.13	X:102831159-102842657	protein_coding	TCEAL4	0.201869	1.15019	5.14025	0.000454289	0.0180414
ENSG00000144681.6	3:36421836-36589499	protein_coding	STAC	-0.209537	-1.15632	5.33381	0.000455511	0.0180775
ENSG00000167775.6	19:8367011-8373240	protein_coding	CD320	0.212032	1.15832	5.74026	0.000457372	0.018127
ENSG00000176428.5	7:73082155-73086442	protein_coding	VPS37D	0.51959	1.43355	1.28604	0.000457386	0.018127
ENSG00000138166.5	10:112257596-112271302	protein_coding	DUSP5	0.148879	1.10871	6.30897	0.000457823	0.0181318
ENSG00000090061.13	14:99947506-100001381	protein_coding	CCNK	0.296891	1.22849	3.02232	0.000458732	0.0181554
ENSG00000188227.8	19:37997841-38039664	protein_coding	ZNF793	-1.09845	-2.14124	-0.81585	0.000459316	0.0181661
ENSG00000116761.7	1:70876901-70905534	protein_coding	CTH	-0.365896	-1.28868	2.29935	0.000465168	0.018385
ENSG00000179348.7	3:128198270-128212028	protein_coding	GATA2	-0.442631	-1.35908	1.81038	0.00046747	0.0184633
ENSG00000168283.9	10:22610140-22620413	protein_coding	BMI1	0.390778	1.3111	3.82424	0.000471279	0.018601
ENSG00000163703.13	3:9975506-9987097	protein_coding	CRELD1	-0.220154	-1.16486	4.15003	0.000484727	0.0191188
ENSG00000115207.9	2:27548716-27579868	protein_coding	GTF3C2	-0.188307	-1.13943	5.21838	0.000487166	0.0192018
ENSG00000124098.9	20:54933971-54943719	protein_coding	FAM210B	0.149124	1.1089	6.74651	0.000487635	0.0192072
ENSG00000141873.6	19:2732202-2740150	protein_coding	SLC39A3	0.331785	1.25857	3.95854	0.000491879	0.0193612
ENSG00000122644.8	7:12726481-12730559	protein_coding	ARL4A	-0.227927	-1.17115	4.53441	0.000492584	0.0193758
ENSG00000075213.6	7:83585093-84122040	protein_coding	SEMA3A	0.212228	1.15848	4.89689	0.000493858	0.0194037
ENSG00000177380.9	19:49622646-49654283	protein_coding	PPFIA3	0.406635	1.32559	3.02031	0.000493965	0.0194037
ENSG00000173511.5	11:64002010-64006259	protein_coding	VEGFB	0.248022	1.18758	4.14715	0.0004949	0.0194272
ENSG00000049759.12	18:55711599-56068772	protein_coding	NEDD4L	-0.13315	-1.09669	7.3428	0.000495689	0.0194449
ENSG00000155561.10	7:135242667-135333505	protein_coding	NUP205	-0.128804	-1.09339	7.39844	0.00050245	0.0196968
ENSG00000223396.2	1:201487831-201499602	lincRNA	RPS10P7	1.01718	2.02396	-0.687793	0.000504922	0.0197803
ENSG00000174307.5	1:201434620-201438365	protein_coding	PHLDA3	0.188296	1.13942	6.45411	0.000506892	0.0198306
ENSG00000196267.8	19:52657117-52674896	protein_coding	ZNF836	-0.313238	-1.24249	2.92087	0.000506736	0.0198306
ENSG00000167674.10	19:4472284-4502223	protein_coding	HDGFRP2	0.191789	1.14218	6.27497	0.000510994	0.0199689
ENSG00000168016.9	3:36868311-36986548	protein_coding	TRANK1	0.195182	1.14487	5.69243	0.00051112	0.0199689
ENSG00000070814.13	5:149737202-149779871	protein_coding	TCOF1	0.146304	1.10673	6.87555	0.000512501	0.0200093
ENSG00000180596.7	6:26115101-26124154	protein_coding	HIST1H2BC	-0.16248	-1.11921	6.72748	0.000514567	0.0200494
ENSG00000108932.7	17:66263167-66287408	protein_coding	SLC16A6	0.386344	1.30708	2.12771	0.000514503	0.0200494
ENSG00000261338.1	2:219120042-219122087	sense_overlapping	RP11-378A13.1	-0.452125	-1.36805	1.53566	0.000514226	0.0200494
ENSG00000125901.5	20:3026591-3028900	protein_coding	MRPS26	0.235343	1.17719	5.11047	0.000516785	0.0201087
ENSG00000124613.4	6:27342394-27371683	protein_coding	ZNF391	0.736049	1.66561	0.31954	0.000516608	0.0201087
ENSG00000224870.3	1:1334902-1337426	protein_coding	RP4-758J18.2	0.244985	1.18508	3.7467	0.000520657	0.0202457
ENSG00000186767.5	X:62567107-62571223	protein_coding	SPIN4	0.225523	1.1692	4.32827	0.000523473	0.0203415
ENSG00000137776.12	15:59171244-59225852	protein_coding	SLTM	0.159629	1.117	5.65605	0.000525093	0.0203908
ENSG00000155130.5	6:114178541-114184648	protein_coding	MARCKS	0.267595	1.2038	7.10847	0.000525918	0.0204091
ENSG00000152022.7	1:145477085-145501669	protein_coding	LIX1L	-0.206032	-1.15351	4.79907	0.000526322	0.0204111
ENSG00000013810.14	4:1723227-1746898	protein_coding	TACC3	0.198564	1.14756	5.72893	0.000526931	0.0204209
ENSG00000260075.1	17:44450221-44564507	pseudogene	NSFP1	0.991155	1.98778	-0.589935	0.000527916	0.0204454
ENSG00000055332.12	2:37326353-37384208	protein_coding	EIF2AK2	0.181713	1.13423	7.54648	0.000529011	0.0204567
ENSG00000111348.4	12:15094951-15114662	protein_coding	ARHGDIB	-0.220402	-1.16506	4.07027	0.00052927	0.0204567
ENSG00000129514.4	14:38059189-38069245	protein_coding	FOXA1	0.219414	1.16426	4.06348	0.000529221	0.0204567
ENSG00000185090.10	1:38259474-38266809	protein_coding	MANEAL	0.244791	1.18492	4.01538	0.000535016	0.020665
ENSG00000127561.10	16:2039661-2044276	protein_coding	SYNGR3	-0.448889	-1.36499	1.61439	0.000535528	0.020671
ENSG00000140030.4	14:88471468-88478419	protein_coding	GPR65	0.814639	1.75886	0.212574	0.000536333	0.0206882
ENSG00000135506.11	12:58087738-58115340	protein_coding	OS9	0.129466	1.09389	7.73075	0.000539542	0.0207981
ENSG00000183032.6	14:37147636-37642071	protein_coding	SLC25A21	0.69676	1.62086	0.34383	0.000541864	0.0208737
ENSG00000038210.9	4:25162263-25280714	protein_coding	PI4K2B	0.204043	1.15192	6.12523	0.000543245	0.0209115
ENSG00000175054.10	3:142168077-142297668	protein_coding	ATR	-0.167369	-1.12301	6.25563	0.000543607	0.0209115
ENSG00000099139.9	9:78505560-78977255	protein_coding	PCSK5	0.541969	1.45596	1.08189	0.000544294	0.0209115
ENSG00000154914.12	17:9548015-9633008	protein_coding	USP43	-0.290467	-1.22304	3.49627	0.00054413	0.0209115
ENSG00000267577.1	19:55670307-55688908	antisense	CTD-2587H24.5	-0.846936	-1.79868	-0.260665	0.000546515	0.0209829
ENSG00000102452.11	13:101706130-102068843	protein_coding	NALCN	-0.276508	-1.21126	3.55231	0.000554478	0.0212604
ENSG00000242779.2	19:53471504-53541151	pseudogene	ZNF702P	-3.11941	-8.6903	-2.70901	0.000554369	0.0212604
ENSG00000066455.8	14:93260576-93306308	protein_coding	GOLGA5	0.167503	1.12311	5.7135	0.000559392	0.0214346
ENSG00000132744.3	11:67410026-67418130	protein_coding	ACY3	-1.86271	-3.6369	-2.0479	0.000559896	0.0214397
ENSG00000254703.2	11:128561567-128565918	antisense	FLI1-AS1	-0.94043	-1.9191	-0.461	0.000561556	0.021489
ENSG00000160808.5	3:46899362-46923659	protein_coding	MYL3	0.9662	1.95369	-0.536105	0.000564515	0.0215879
ENSG00000173692.8	2:231921578-232037541	protein_coding	PSMD1	-0.125616	-1.09097	7.84184	0.000565357	0.0216058
ENSG00000100221.6	22:39081548-39097561	protein_coding	JOSD1	-0.15057	-1.11001	6.96613	0.000566578	0.0216367
ENSG00000113569.11	5:37288239-37371283	protein_coding	NUP155	-0.14565	-1.10623	7.63543	0.000566915	0.0216367
ENSG00000109794.9	4:187025573-187093821	protein_coding	FAM149A	-0.510388	-1.42443	1.12947	0.00057079	0.0217703
ENSG00000235532.1	13:74805594-74834113	lincRNA	LINC00402	3.34416	10.1553	-2.80645	0.000572047	0.0218038
ENSG00000100908.9	14:24608174-24610797	protein_coding	EMC9	0.246527	1.18635	4.00361	0.000572437	0.0218043
ENSG00000144339.7	2:192813769-193060435	protein_coding	TMEFF2	0.710368	1.63622	0.41564	0.000573691	0.0218377
ENSG00000137200.8	6:37400995-37450603	protein_coding	CMTR1	0.160138	1.11739	6.64079	0.00057768	0.0219751
ENSG00000118922.12	13:74260226-74708394	protein_coding	KLF12	0.19493	1.14467	4.88388	0.000579141	0.0220161
ENSG00000171132.9	2:45878484-46415129	protein_coding	PRKCE	0.197753	1.14691	4.7699	0.000580256	0.022044
ENSG00000249751.1	5:138784245-138842328	protein_coding	ECSCR	0.710863	1.63678	0.36778	0.00058486	0.0222043
ENSG00000134900.7	13:103249353-103331521	protein_coding	TPP2	-0.166419	-1.12227	6.73418	0.000591142	0.0224139
ENSG00000138293.15	10:51565108-51590734	protein_coding	NCOA4	-0.115159	-1.08309	8.7979	0.000591545	0.0224139
ENSG00000143164.11	1:167905021-168045081	protein_coding	DCAF6	-0.162628	-1.11932	6.19005	0.000591172	0.0224139
ENSG00000164091.7	3:52288437-52322036	protein_coding	WDR82	-0.14892	-1.10874	7.04807	0.000594038	0.0224937
ENSG00000198346.6	19:53970989-54006950	protein_coding	ZNF813	-0.250929	-1.18997	3.61997	0.000596566	0.0225598
ENSG00000237973.1	1:566454-567996	pseudogene	hsa-mir-6723	-0.592665	-1.50803	0.64782	0.000596404	0.0225598
ENSG00000160193.7	21:44263204-44299678	protein_coding	WDR4	0.259656	1.19719	3.52199	0.000597946	0.0225972
ENSG00000114850.2	3:156257929-156272973	protein_coding	SSR3	-0.176287	-1.12997	9.30447	0.000600528	0.0226799
ENSG00000183255.7	21:46269500-46293752	protein_coding	PTTG1IP	-0.115164	-1.0831	9.04121	0.000601172	0.0226894
ENSG00000087245.8	16:55423612-55540603	protein_coding	MMP2	-0.24381	-1.18412	3.81474	0.000602289	0.0227168
ENSG00000231066.3	X:14852598-14853441	pseudogene	NPM1P9	-0.769703	-1.70492	-0.188456	0.00060416	0.0227725
ENSG00000108829.9	17:48452420-48474914	protein_coding	LRRC59	-0.1152	-1.08313	8.80644	0.000604855	0.0227838
ENSG00000108559.7	17:5264258-5323480	protein_coding	NUP88	-0.140041	-1.10194	6.27311	0.000615743	0.0231637
ENSG00000174938.10	16:29882480-29910868	protein_coding	SEZ6L2	0.245449	1.18546	5.10729	0.000615586	0.0231637
ENSG00000136628.13	1:220141943-220220000	protein_coding	EPRS	-0.114911	-1.08291	8.35051	0.000618198	0.0232409
ENSG00000121900.14	1:33360195-33367039	protein_coding	TMEM54	0.163971	1.12037	6.18947	0.000624896	0.0234559
ENSG00000104213.8	8:17433942-17501580	protein_coding	PDGFRL	0.879426	1.83964	-0.309484	0.000624922	0.0234559
ENSG00000163762.2	3:149036285-149052201	protein_coding	TM4SF18	-0.609952	-1.52621	0.732215	0.000625134	0.0234559
ENSG00000150394.9	16:61681146-62070939	protein_coding	CDH8	0.983452	1.97719	-0.632313	0.000627671	0.0235239
ENSG00000273038.1	10:33176189-33178239	lincRNA	RP11-479G22.8	-0.577202	-1.49195	0.806842	0.00062776	0.0235239
ENSG00000179294.5	17:36827961-36831187	protein_coding	C17orf96	0.383017	1.30407	2.0785	0.000630009	0.0235929
ENSG00000132688.10	1:156638555-156647189	protein_coding	NES	-0.265239	-1.20183	3.99735	0.000631568	0.0236359
ENSG00000143891.12	2:38893052-38968379	protein_coding	GALM	0.630839	1.54846	0.500775	0.00063519	0.0237414
ENSG00000232412.1	X:123093083-123095191	lincRNA	RP1-315G1.3	-3.61774	-12.2758	-2.90824	0.000635208	0.0237414
ENSG00000173818.12	17:78388965-78411886	protein_coding	ENDOV	0.272038	1.20751	3.15667	0.000638579	0.023852
ENSG00000115677.12	2:242166679-242256476	protein_coding	HDLBP	-0.117412	-1.08479	10.2805	0.000640515	0.0239088
ENSG00000198203.5	2:108905095-108926371	protein_coding	SULT1C2	0.675656	1.59732	0.312666	0.00064273	0.023976
ENSG00000255302.3	15:49170083-49172380	protein_coding	EID1	0.542986	1.45699	5.76149	0.000644422	0.0240236
ENSG00000113522.9	5:131891711-131980313	protein_coding	RAD50	0.16839	1.1238	5.96901	0.000646043	0.024053
ENSG00000186001.8	3:197518097-197615307	protein_coding	LRCH3	-0.194577	-1.14439	4.68598	0.00064564	0.024053
ENSG00000100220.7	22:32783569-32808242	protein_coding	RTCB	-0.153588	-1.11233	7.06495	0.000650866	0.0242014
ENSG00000151012.9	4:139085251-139163503	protein_coding	SLC7A11	-0.220272	-1.16495	4.09393	0.000650734	0.0242014
ENSG00000075568.12	2:98372799-98612388	protein_coding	TMEM131	0.174218	1.12835	5.25729	0.000653854	0.0242657
ENSG00000095970.12	6:41126244-41130924	protein_coding	TREM2	0.972034	1.9616	-0.429673	0.000653457	0.0242657
ENSG00000178752.11	2:239067623-239077541	protein_coding	FAM132B	-0.319342	-1.24776	2.89453	0.000653658	0.0242657
ENSG00000106086.14	7:30067020-30170096	protein_coding	PLEKHA8	0.194794	1.14456	4.77879	0.000655357	0.0243059
ENSG00000116157.5	1:53068044-53074723	protein_coding	GPX7	-1.16034	-2.23511	-1.04643	0.000659406	0.0244403
ENSG00000135763.5	1:229761981-229795946	protein_coding	URB2	-0.156694	-1.11473	5.73557	0.000659858	0.0244414
ENSG00000008256.11	7:6201407-6312275	protein_coding	CYTH3	0.159423	1.11684	5.63181	0.000662867	0.0245326
ENSG00000150540.9	2:138721590-138773930	protein_coding	HNMT	0.29657	1.22822	3.08415	0.000663169	0.0245326
ENSG00000088256.4	19:3094408-3124002	protein_coding	GNA11	0.174581	1.12864	7.32295	0.000663864	0.024538
ENSG00000157150.4	3:12194551-12200851	protein_coding	TIMP4	-1.13067	-2.1896	-1.15571	0.000664588	0.024538
ENSG00000171357.5	1:46669006-46686933	protein_coding	LURAP1	0.503376	1.41753	1.23573	0.000664218	0.024538
ENSG00000123213.18	5:65018023-65167553	protein_coding	NLN	-0.152119	-1.1112	6.24662	0.000665385	0.0245517
ENSG00000104408.5	8:109213445-109447562	protein_coding	EIF3E	-0.156161	-1.11432	8.00088	0.000668026	0.0246177
ENSG00000170385.9	1:211744910-211752084	protein_coding	SLC30A1	0.233246	1.17548	6.46871	0.000667983	0.0246177
ENSG00000172530.15	16:87982850-88110924	protein_coding	BANP	0.261197	1.19847	3.6495	0.000668665	0.0246255
ENSG00000164197.7	5:63461671-63668696	protein_coding	RNF180	-0.599409	-1.5151	0.633264	0.000680457	0.0250439
ENSG00000110628.9	11:2920951-2946476	protein_coding	SLC22A18	0.342341	1.26781	2.99965	0.000681226	0.0250562
ENSG00000178222.8	4:1050038-1107350	protein_coding	RNF212	1.18432	2.27256	-1.1563	0.000682344	0.0250813
ENSG00000187815.5	1:40942887-40962015	protein_coding	ZFP69	-1.02052	-2.02865	-0.695138	0.00068306	0.0250917
ENSG00000103150.4	16:83932731-83949787	protein_coding	MLYCD	0.288976	1.22177	3.34704	0.000685637	0.0251704
ENSG00000133316.11	11:62599814-62609281	protein_coding	WDR74	0.197293	1.14655	5.43436	0.000689845	0.0253088
ENSG00000147003.5	X:15645441-15683154	protein_coding	TMEM27	0.391736	1.31197	1.95323	0.000694678	0.0254699
ENSG00000117595.6	1:209959036-209979465	protein_coding	IRF6	-0.275625	-1.21052	3.49917	0.00069771	0.0255649
ENSG00000182307.8	8:146277764-146281416	protein_coding	C8orf33	-0.175119	-1.12906	5.1221	0.00070025	0.0256417
ENSG00000103249.13	16:1494935-1525581	protein_coding	CLCN7	0.218923	1.16386	5.84827	0.000704198	0.0257699
ENSG00000175063.12	20:44441215-44445596	protein_coding	UBE2C	0.144317	1.10521	6.38386	0.00070753	0.0258591
ENSG00000161570.4	17:34198495-34207797	protein_coding	CCL5	0.495283	1.4096	1.84252	0.00070714	0.0258591
ENSG00000135253.9	7:128502505-128550773	processed_transcript	KCP	1.53951	2.90695	-1.59987	0.000720473	0.0262989
ENSG00000168787.4	6:29364416-29365448	protein_coding	OR12D2	1.50724	2.84265	-1.62114	0.000720174	0.0262989
ENSG00000226953.3	2:134022540-134042334	antisense	AC010890.1	-1.51057	-2.84923	-1.68508	0.000721674	0.026326
ENSG00000126001.11	20:34042985-34099804	protein_coding	CEP250	0.211552	1.15793	6.68089	0.000723707	0.0263836
ENSG00000173812.6	17:39845137-39848920	protein_coding	EIF1	-0.146822	-1.10713	6.14082	0.000724191	0.0263846
ENSG00000132549.14	8:100025494-100889808	protein_coding	VPS13B	-0.196093	-1.14559	4.7263	0.000725774	0.0264214
ENSG00000224189.2	2:177037923-177053686	antisense	HOXD-AS1	-0.329436	-1.25652	2.84302	0.000726116	0.0264214
ENSG00000106031.6	7:27233122-27239725	protein_coding	HOXA13	0.950057	1.93195	-0.477337	0.000726609	0.0264227
ENSG00000162086.10	16:3355406-3368852	protein_coding	ZNF75A	0.259033	1.19668	3.45671	0.000732218	0.0266099
ENSG00000185275.6	Y:21154353-21154595	pseudogene	CD24P4	-0.185157	-1.13694	6.66588	0.000736923	0.0267641
ENSG00000011638.6	16:21169698-21191937	protein_coding	TMEM159	0.208649	1.15561	4.32402	0.00073865	0.0268099
ENSG00000117519.11	1:95362507-95392834	protein_coding	CNN3	-0.121441	-1.08782	9.55427	0.0007457	0.0270456
ENSG00000069122.14	6:46820249-46922680	protein_coding	GPR116	0.342205	1.26769	2.46822	0.000746506	0.0270456
ENSG00000092098.12	14:24615892-24629870	protein_coding	RNF31	0.187312	1.13864	4.80541	0.000746546	0.0270456
ENSG00000135299.12	6:90142889-90343553	protein_coding	ANKRD6	-0.345865	-1.27091	2.3555	0.000751849	0.0272206
ENSG00000068438.10	X:48334541-48344752	protein_coding	FTSJ1	-0.156304	-1.11443	6.31532	0.000752868	0.0272404
ENSG00000204792.2	2:75145275-75165545	lincRNA	AC104135.3	0.831923	1.78006	-0.314771	0.000758493	0.0274268
ENSG00000096746.13	10:70090931-70102948	protein_coding	HNRNPH3	0.226754	1.1702	4.29405	0.000759578	0.0274488
ENSG00000160588.5	11:118097409-118123065	protein_coding	MPZL3	-0.326658	-1.2541	3.07338	0.000760457	0.0274634
ENSG00000050344.8	7:26191860-26226745	protein_coding	NFE2L3	-0.138502	-1.10076	6.80321	0.000761242	0.0274746
ENSG00000182141.5	19:21473962-21512227	protein_coding	ZNF708	0.252617	1.19137	3.6002	0.00076373	0.0275472
ENSG00000128563.9	7:102004319-102067123	protein_coding	PRKRIP1	0.233143	1.17539	4.1772	0.0007693	0.0277135
ENSG00000177917.6	2:153574407-153617767	protein_coding	ARL6IP6	0.193363	1.14343	5.06604	0.000769094	0.0277135
ENSG00000224597.5	10:29698331-29776674	antisense	PTCHD3P1	-0.201298	-1.14973	4.43826	0.000770177	0.0277278
ENSG00000261794.1	15:30896329-30906764	protein_coding	GOLGA8H	-1.19956	-2.29669	-1.30519	0.000773114	0.0278162
ENSG00000139318.7	12:89741009-89747048	protein_coding	DUSP6	0.162059	1.11888	5.30474	0.000775097	0.0278529
ENSG00000148600.10	10:85954410-85979377	protein_coding	CDHR1	-0.505966	-1.42007	2.00672	0.000774873	0.0278529
ENSG00000135750.10	1:233749750-233808258	protein_coding	KCNK1	-0.636098	-1.55412	0.479128	0.000778338	0.027952
ENSG00000172053.10	3:49133365-49142553	protein_coding	QARS	-0.12553	-1.09091	7.31483	0.000780984	0.0280277
ENSG00000142619.4	1:17575593-17610728	protein_coding	PADI3	0.414714	1.33303	2.2058	0.000781418	0.0280277
ENSG00000239900.7	22:40742507-40786467	protein_coding	ADSL	-0.138666	-1.10089	6.9753	0.000781946	0.0280293
ENSG00000120833.9	12:93963590-93977263	protein_coding	SOCS2	0.353559	1.27771	2.33224	0.000789796	0.0282931
ENSG00000118655.4	1:114447763-114456708	protein_coding	DCLRE1B	-0.183918	-1.13596	5.25703	0.000790849	0.028311
ENSG00000197114.7	20:62338817-62367494	protein_coding	ZGPAT	0.425365	1.34291	2.01442	0.000791275	0.028311
ENSG00000067560.6	3:49396578-49450431	protein_coding	RHOA	-0.108788	-1.07832	9.19024	0.000792258	0.0283286
ENSG00000272796.1	1:23243175-23247993	lincRNA	RP1-74M1.3	0.505019	1.41914	1.08081	0.000799142	0.0285571
ENSG00000143793.8	1:228288427-228293112	protein_coding	C1orf35	0.243125	1.18355	4.4256	0.000801986	0.028641
ENSG00000198838.7	15:33603163-34158303	protein_coding	RYR3	-1.44821	-2.72869	-1.5746	0.000807421	0.0288173
ENSG00000145214.9	4:952675-980683	protein_coding	DGKQ	0.239046	1.18021	4.31129	0.000814632	0.0290388
ENSG00000188177.9	2:113033171-113097640	protein_coding	ZC3H6	0.346446	1.27142	2.68041	0.000814198	0.0290388
ENSG00000007202.10	17:26941458-26972472	protein_coding	KIAA0100	-0.131781	-1.09565	8.53124	0.000819762	0.0292036
ENSG00000149925.12	16:30064411-30081778	protein_coding	ALDOA	0.146929	1.10721	9.80867	0.000823557	0.0293027
ENSG00000180370.6	3:196466728-196559518	protein_coding	PAK2	-0.133428	-1.0969	6.34539	0.000823214	0.0293027
ENSG00000064393.11	7:139246316-139477577	protein_coding	HIPK2	-0.183644	-1.13575	6.35277	0.000824556	0.0293202
ENSG00000133424.16	22:33558212-34318829	protein_coding	LARGE	-0.249144	-1.1885	3.91697	0.000826018	0.0293541
ENSG00000230836.1	2:75167385-75169797	lincRNA	AC104135.4	0.939903	1.9184	-0.58825	0.000828409	0.029421
ENSG00000169744.8	4:16503164-16900432	protein_coding	LDB2	-5.06305	-33.4296	-3.13985	0.000832458	0.0295466
ENSG00000101057.11	20:42295754-42345136	protein_coding	MYBL2	-0.136955	-1.09958	7.11156	0.00083692	0.0296868
ENSG00000137504.9	11:85370752-85393951	protein_coding	CREBZF	0.23594	1.17767	4.5866	0.00084648	0.0300075
ENSG00000233077.1	20:48927248-48937879	lincRNA	RP11-290F20.2	1.41796	2.67207	-1.68561	0.00085433	0.0302672
ENSG00000237857.2	9:98177116-98189078	lincRNA	RP11-435O5.2	0.723304	1.65096	0.127768	0.000857199	0.0303502
ENSG00000088298.8	20:33703167-33865928	protein_coding	EDEM2	0.139908	1.10184	6.29398	0.000861932	0.0304888
ENSG00000164129.7	4:164265091-164273086	protein_coding	NPY5R	-1.53889	-2.90572	-2.02017	0.000862169	0.0304888
ENSG00000159388.5	1:203274619-203278730	protein_coding	BTG2	0.332611	1.25929	5.31196	0.000863235	0.0305078
ENSG00000102871.11	16:67188083-67194201	protein_coding	TRADD	0.380883	1.30214	4.39486	0.000864989	0.0305325
ENSG00000139832.3	13:111175417-111214080	protein_coding	RAB20	0.352831	1.27706	2.91018	0.000864463	0.0305325
ENSG00000170099.5	14:94770585-94789731	protein_coding	SERPINA6	-0.757916	-1.69105	0.272996	0.000865568	0.0305343
ENSG00000179832.13	8:145202919-145316843	protein_coding	MROH1	-0.250666	-1.18976	3.51745	0.0008696	0.0306578
ENSG00000165548.6	14:77582911-77725838	protein_coding	TMEM63C	-0.737503	-1.66729	0.101144	0.000875127	0.0308338
ENSG00000142082.10	11:215458-236931	protein_coding	SIRT3	0.32497	1.25264	2.93001	0.000876558	0.0308654
ENSG00000132664.7	20:18447771-18465287	protein_coding	POLR3F	0.196761	1.14612	4.41655	0.000885912	0.0311758
ENSG00000196700.3	20:62588055-62680113	protein_coding	ZNF512B	0.168881	1.12419	5.71135	0.000886844	0.0311896
ENSG00000172985.8	2:109745804-110262207	protein_coding	SH3RF3	-0.937866	-1.91569	-0.685172	0.000888772	0.0312384
ENSG00000052126.10	12:19282648-19529334	protein_coding	PLEKHA5	-0.19147	-1.14193	4.96994	0.000889814	0.031256
ENSG00000240280.2	17:61926652-61941739	pseudogene	TCAM1P	1.87013	3.65565	-1.99265	0.000893776	0.0313761
ENSG00000149428.14	11:118914900-118927913	protein_coding	HYOU1	-0.164256	-1.12059	7.68964	0.000895513	0.031418
ENSG00000186792.11	3:50330262-50336899	protein_coding	HYAL3	-0.43655	-1.35336	1.68896	0.000905815	0.0317524
ENSG00000249715.5	2:97308474-97370624	pseudogene	FER1L5	0.617915	1.53466	0.655467	0.000906143	0.0317524
ENSG00000126091.15	1:44171495-44396831	protein_coding	ST3GAL3	0.236436	1.17808	3.61233	0.000907236	0.0317714
ENSG00000132386.6	17:1665253-1680868	protein_coding	SERPINF1	-0.638313	-1.55651	0.599967	0.000909546	0.031833
ENSG00000147650.7	8:105501459-105601252	protein_coding	LRP12	-0.15453	-1.11306	5.58171	0.000914665	0.0319348
ENSG00000198830.6	1:26798941-26802463	protein_coding	HMGN2	0.144806	1.10558	8.22122	0.00091446	0.0319348
ENSG00000047617.10	12:5641035-6055398	protein_coding	ANO2	0.353834	1.27795	3.08625	0.000914588	0.0319348
ENSG00000215146.4	10:42827314-42863422	pseudogene	RP11-313J2.1	-1.0775	-2.11037	-0.975603	0.000913337	0.0319348
ENSG00000005471.11	7:87031013-87109751	protein_coding	ABCB4	-0.576216	-1.49093	0.765864	0.000915877	0.0319578
ENSG00000100304.12	22:43562628-43583139	protein_coding	TTLL12	-0.189789	-1.1406	5.73283	0.000917642	0.0320001
ENSG00000143867.5	2:19551246-19558414	protein_coding	OSR1	0.724433	1.65225	0.296385	0.000921655	0.0321206
ENSG00000067048.12	Y:15016019-15032390	protein_coding	DDX3Y	0.183932	1.13598	5.77314	0.000923581	0.032149
ENSG00000171109.14	3:179065480-179112719	protein_coding	MFN1	-0.168358	-1.12378	5.8346	0.0009235	0.032149
ENSG00000157800.13	7:139993493-140104233	protein_coding	SLC37A3	0.200395	1.14901	5.01879	0.000924204	0.0321496
ENSG00000258636.1	14:42057064-42074059	lincRNA	CTD-2298J14.2	-1.70476	-3.25976	-2.13992	0.000924712	0.0321496
ENSG00000132507.13	17:7210318-7215774	protein_coding	EIF5A	-0.131457	-1.0954	8.80556	0.000931024	0.0323496
ENSG00000149231.7	11:96085933-96123087	protein_coding	CCDC82	0.185188	1.13696	4.92794	0.000934527	0.0324518
ENSG00000114948.8	2:207308263-207485851	protein_coding	ADAM23	1.94133	3.84059	-2.11033	0.000935744	0.0324745
ENSG00000241685.4	7:98923521-98985787	protein_coding	ARPC1A	-0.135009	-1.0981	7.18824	0.000945595	0.0327967
ENSG00000169398.15	8:141667999-142012315	protein_coding	PTK2	-0.135536	-1.0985	6.92959	0.000946907	0.0328225
ENSG00000113494.12	5:35048861-35230794	protein_coding	PRLR	1.65323	3.14537	-1.73567	0.000947577	0.0328257
ENSG00000254859.1	8:144624143-144631899	antisense	RP11-661A12.5	-2.33158	-5.03356	-2.57607	0.000948136	0.0328257
ENSG00000135679.17	12:69201956-69239214	protein_coding	MDM2	0.202328	1.15055	9.67486	0.000949063	0.0328382
ENSG00000201229.1	3:183169645-183169776	snoRNA	SNORA63	2.40634	5.30129	-2.49517	0.0009498	0.032844
ENSG00000273473.1	9:137033891-137034462	lincRNA	LL09NC01-139C3.1	2.40389	5.29229	-2.49555	0.000951297	0.0328761
ENSG00000174371.12	1:242011269-242058450	protein_coding	EXO1	-0.161095	-1.11814	5.78757	0.000953966	0.0329486
ENSG00000257727.1	12:56703626-56710120	protein_coding	CNPY2	-0.313742	-1.24293	2.59519	0.000961915	0.0332033
ENSG00000154736.5	21:28290231-28338832	protein_coding	ADAMTS5	0.16141	1.11838	7.00698	0.000962665	0.0332066
ENSG00000087589.12	20:54987168-55034396	protein_coding	CASS4	0.377401	1.299	2.84372	0.000963733	0.0332066
ENSG00000176531.6	19:43979106-44009087	protein_coding	PHLDB3	0.230626	1.17334	3.72547	0.000963223	0.0332066
ENSG00000140931.15	16:66637777-66647795	protein_coding	CMTM3	-0.14092	-1.10261	6.70676	0.000967353	0.0332916
ENSG00000137285.9	6:3224495-3231964	protein_coding	TUBB2B	-0.266332	-1.20275	3.51492	0.000966778	0.0332916
ENSG00000162191.9	11:62443970-62446567	protein_coding	UBXN1	0.159007	1.11652	5.9373	0.000973788	0.0334931
ENSG00000138796.11	4:108910870-108956331	protein_coding	HADH	0.166752	1.12253	5.14262	0.000980681	0.0336901
ENSG00000171105.9	19:7112266-7294045	protein_coding	INSR	-0.628557	-1.54602	0.387959	0.000980325	0.0336901
ENSG00000248187.1	4:129489127-129491686	lincRNA	RP11-184M15.1	0.518019	1.43199	1.42811	0.000982293	0.0337254
ENSG00000176715.11	16:89154783-89222254	protein_coding	ACSF3	0.196773	1.14613	4.41037	0.000983393	0.0337431
ENSG00000163386.16	1:145289772-145370303	protein_coding	NBPF10	0.212839	1.15897	4.26325	0.000984532	0.0337621
ENSG00000223001.1	6:89773219-89773409	snRNA	RNU2-61P	0.613492	1.52996	0.556195	0.000986469	0.0338085
ENSG00000112246.5	6:100832891-100912805	protein_coding	SIM1	-0.416146	-1.33436	1.6812	0.000987054	0.0338085
ENSG00000176018.8	5:89811428-89825401	protein_coding	LYSMD3	0.23622	1.1779	5.18054	0.000990809	0.033917
ENSG00000100614.13	14:60712470-60765805	protein_coding	PPM1A	0.159028	1.11653	5.89389	0.000991674	0.0339265
ENSG00000119638.8	14:75548822-75594047	protein_coding	NEK9	0.151245	1.11053	5.97457	0.00099666	0.0340769
ENSG00000136235.11	7:23275586-23314727	protein_coding	GPNMB	0.727853	1.65617	0.170406	0.00100135	0.0342169
ENSG00000174607.6	4:115519611-115599380	protein_coding	UGT8	-0.17441	-1.1285	5.11297	0.00100203	0.0342199
ENSG00000178445.8	9:6532464-6645650	protein_coding	GLDC	0.149119	1.10889	6.23089	0.00100463	0.0342871
ENSG00000126870.11	7:158649269-158749438	protein_coding	WDR60	0.324433	1.25217	2.64936	0.00100518	0.0342871
ENSG00000242193.5	1:177975271-178007085	pseudogene	RP11-568K15.1	-0.286427	-1.21962	2.97032	0.00100947	0.0344132
ENSG00000207475.1	1:155889700-155889836	snoRNA	SNORA42	-2.18385	-4.54364	-2.45353	0.00101162	0.0344661
ENSG00000118263.10	2:207938861-208031991	protein_coding	KLF7	-0.206005	-1.15349	4.68942	0.00101388	0.0345228
ENSG00000266473.1	17:65240953-65241922	antisense	RP11-401F2.3	2.09977	4.2864	-2.41614	0.00101768	0.0346316
ENSG00000260027.3	17:46684594-46710934	protein_coding	HOXB7	0.189276	1.14019	4.38007	0.00101983	0.0346845
ENSG00000176124.7	13:50656307-51297372	protein_coding	DLEU1	-0.356193	-1.28004	2.58547	0.00102163	0.034725
ENSG00000135549.10	6:122793076-123047518	protein_coding	PKIB	-0.314721	-1.24377	2.54216	0.00102411	0.0347891
ENSG00000153707.11	9:8314246-10612723	protein_coding	PTPRD	-0.185815	-1.13746	5.1769	0.00103548	0.0351545
ENSG00000034063.9	19:4903092-4962165	processed_transcript	UHRF1	0.176134	1.12985	7.09184	0.00103626	0.0351604
ENSG00000183186.6	19:405438-409139	protein_coding	C2CD4C	-0.636211	-1.55424	0.355466	0.0010399	0.0352631
ENSG00000204514.5	19:58360099-58400442	protein_coding	ZNF814	0.365	1.28788	2.0469	0.00104205	0.0353153
ENSG00000138279.11	10:75134859-75173834	protein_coding	ANXA7	-0.126673	-1.09177	7.13989	0.00104386	0.035337
ENSG00000182489.7	X:100168431-100184422	protein_coding	XKRX	-2.47556	-5.56183	-2.49258	0.00104391	0.035337
ENSG00000166166.8	14:103995521-104003410	protein_coding	TRMT61A	0.209014	1.1559	4.28375	0.00104858	0.0354744
ENSG00000178719.12	8:145064226-145067583	protein_coding	GRINA	-0.154863	-1.11332	5.97671	0.00105352	0.0356207
ENSG00000235513.1	22:41605126-41613631	antisense	RP4-756G23.5	0.638435	1.55664	0.522068	0.00105814	0.0357557
ENSG00000130544.7	19:7069455-7087979	protein_coding	ZNF557	0.201183	1.14964	4.35699	0.001062	0.0358565
ENSG00000260833.2	17:36606638-36608688	processed_transcript	AC124789.1	0.346844	1.27178	2.43783	0.00106236	0.0358565
ENSG00000114670.9	3:130745694-131069309	protein_coding	NEK11	0.344419	1.26964	2.39331	0.00106332	0.0358678
ENSG00000149798.3	11:65082289-65089900	protein_coding	CDC42EP2	-0.214386	-1.16021	4.18878	0.00106685	0.0359662
ENSG00000144043.7	2:71213068-71222075	protein_coding	TEX261	-0.174453	-1.12854	5.09126	0.00107101	0.0360854
ENSG00000007541.10	16:616995-634136	protein_coding	PIGQ	0.229863	1.17272	4.71165	0.00107375	0.0361565
ENSG00000135002.7	9:79000433-79009433	protein_coding	RFK	0.248941	1.18833	4.90832	0.00108005	0.0362841
ENSG00000167543.11	17:27893070-27900175	protein_coding	TP53I13	0.279526	1.2138	4.90551	0.00107964	0.0362841
ENSG00000196504.11	2:153508107-153574511	protein_coding	PRPF40A	0.141072	1.10272	7.73445	0.00107821	0.0362841
ENSG00000155275.14	4:8437867-8495258	protein_coding	TRMT44	0.277738	1.21229	2.95455	0.00107908	0.0362841
ENSG00000215304.3	15:32691157-32727434	processed_transcript	RP13-395E19.3	-4.92832	-30.449	-3.20408	0.00109111	0.0365922
ENSG00000157368.6	16:70613798-70694585	protein_coding	IL34	-1.45467	-2.74095	-1.88238	0.00109037	0.0365922
ENSG00000237515.6	16:12995477-13334272	protein_coding	SHISA9	-0.187475	-1.13877	4.65856	0.00109112	0.0365922
ENSG00000110395.4	11:119076752-119178859	protein_coding	CBL	-0.193277	-1.14336	6.13145	0.00109633	0.0367455
ENSG00000027075.9	14:61654277-62017694	protein_coding	PRKCH	0.398523	1.31816	1.93133	0.00109754	0.0367647
ENSG00000173705.4	3:33191537-33260707	protein_coding	SUSD5	-0.193353	-1.14342	4.60897	0.00110294	0.0369169
ENSG00000176410.7	7:73095299-73097783	protein_coding	DNAJC30	0.28049	1.21461	2.99623	0.00110336	0.0369169
ENSG00000205730.5	16:19125254-19132946	protein_coding	ITPRIPL2	0.158522	1.11614	5.70057	0.00111417	0.037257
ENSG00000144891.13	3:148415571-148460795	protein_coding	AGTR1	-1.14747	-2.21525	-1.23677	0.00111623	0.0373043
ENSG00000162520.10	1:33145507-33169197	protein_coding	SYNC	0.172629	1.12711	5.95424	0.00111728	0.0373176
ENSG00000153823.14	2:229715242-230136001	protein_coding	PID1	-0.562602	-1.47693	0.871142	0.0011207	0.0374102
ENSG00000008277.10	7:87563458-87832204	protein_coding	ADAM22	0.695821	1.61981	0.222058	0.00112217	0.0374379
ENSG00000135940.2	2:98262503-98264846	protein_coding	COX5B	0.163124	1.11971	6.35619	0.00112446	0.0374927
ENSG00000088280.14	1:23755056-23811061	protein_coding	ASAP3	0.252786	1.19151	4.9203	0.00112956	0.0376194
ENSG00000182197.6	8:118806729-119124092	protein_coding	EXT1	-0.121114	-1.08757	7.7122	0.00112957	0.0376194
ENSG00000256018.1	6:26271146-26271612	protein_coding	HIST1H3G	-0.169678	-1.12481	5.77014	0.00113259	0.0376769
ENSG00000160233.6	21:45875369-45878739	protein_coding	LRRC3	-0.506517	-1.42062	1.97942	0.00113208	0.0376769
ENSG00000243130.3	19:43511808-43530664	protein_coding	PSG11	1.26535	2.40386	-1.16017	0.00113483	0.0377294
ENSG00000166226.8	12:69979114-69995350	protein_coding	CCT2	-0.116764	-1.0843	8.52912	0.0011366	0.0377666
ENSG00000058600.11	16:22308730-22346424	protein_coding	POLR3E	0.214333	1.16017	4.44279	0.00113827	0.0378003
ENSG00000170703.11	17:46839597-46894576	protein_coding	TTLL6	0.318998	1.24746	2.58461	0.00113938	0.0378156
ENSG00000139083.6	12:11802788-12048336	protein_coding	ETV6	-0.150289	-1.10979	5.72922	0.00114255	0.0378554
ENSG00000267278.1	17:43325292-43345997	antisense	MAP3K14-AS1	0.811199	1.75467	-0.325585	0.00114153	0.0378554
ENSG00000268895.1	19:58859117-58866549	antisense	A1BG-AS1	0.347999	1.27279	2.76773	0.0011423	0.0378554
ENSG00000157933.9	1:2160134-2241558	protein_coding	SKI	0.264222	1.20099	4.69228	0.0011467	0.0379713
ENSG00000108753.8	17:36046435-36105237	protein_coding	HNF1B	-0.222108	-1.16644	5.12463	0.00114864	0.0380138
ENSG00000146530.7	7:12370511-12443567	protein_coding	VWDE	-1.01364	-2.019	-0.729912	0.00115251	0.0381198
ENSG00000163812.9	3:44956749-45017677	protein_coding	ZDHHC3	-0.148094	-1.1081	5.84548	0.00115488	0.038174
ENSG00000158717.6	16:88762903-88772829	protein_coding	RNF166	0.250498	1.18962	3.67219	0.00115547	0.038174
ENSG00000170634.8	2:54197975-54532437	protein_coding	ACYP2	0.428029	1.34539	1.65378	0.00115941	0.0382704
ENSG00000184967.2	12:132628993-132637013	protein_coding	NOC4L	0.191872	1.14225	4.30251	0.00115971	0.0382704
ENSG00000164438.5	5:170736288-170739138	protein_coding	TLX3	-4.9289	-30.4611	-3.20405	0.00116423	0.0383977
ENSG00000047644.13	X:9983602-10112518	protein_coding	WWC3	0.204166	1.15202	4.39148	0.00117545	0.0387457
ENSG00000198889.3	X:125683369-125686834	protein_coding	DCAF12L1	0.215575	1.16117	5.10504	0.00118278	0.0389649
ENSG00000105509.6	19:52216365-52227247	protein_coding	HAS1	-1.00869	-2.01209	-0.766523	0.00118593	0.039002
ENSG00000188582.4	3:142668006-142682178	protein_coding	PAQR9	-0.670103	-1.59119	0.227955	0.00118571	0.039002
ENSG00000214135.4	3:197305084-197354777	pseudogene	AC024560.3	-0.281195	-1.2152	2.82458	0.00118481	0.039002
ENSG00000132646.6	20:5095599-5107272	protein_coding	PCNA	0.118965	1.08596	9.22008	0.00118745	0.0390299
ENSG00000153885.10	19:34286838-34306668	protein_coding	KCTD15	-3.15222	-8.89022	-3.1401	0.00119403	0.0392238
ENSG00000185386.10	22:50702142-50709196	protein_coding	MAPK11	-0.235637	-1.17743	4.75215	0.00119746	0.0393142
ENSG00000104856.9	19:45504688-45541452	protein_coding	RELB	-0.18994	-1.14072	5.08805	0.00119834	0.0393207
ENSG00000178531.4	19:7989372-7991051	protein_coding	CTXN1	-0.645003	-1.56374	0.400285	0.00120082	0.0393796
ENSG00000189376.7	8:124232196-124253638	protein_coding	C8orf76	0.607013	1.5231	0.598911	0.00120398	0.039461
ENSG00000180769.4	4:85887538-85932430	processed_transcript	WDFY3-AS2	-1.01284	-2.01788	-0.976597	0.00120592	0.039502
ENSG00000162409.6	1:57110995-57181008	protein_coding	PRKAA2	-0.203925	-1.15183	5.10245	0.0012089	0.0395772
ENSG00000172301.6	17:30178883-30186356	protein_coding	COPRS	-0.171047	-1.12588	5.42455	0.00121015	0.0395956
ENSG00000179627.9	14:105266933-105271049	protein_coding	ZBTB42	0.282867	1.21661	3.35846	0.00121433	0.0397099
ENSG00000152061.17	1:174128548-174964445	protein_coding	RABGAP1L	-0.166303	-1.12218	5.22238	0.00121606	0.039744
ENSG00000070950.5	3:8817088-9005457	protein_coding	RAD18	-0.166887	-1.12263	5.54837	0.00121719	0.0397587
ENSG00000169126.11	10:28064115-28287977	protein_coding	ARMC4	0.222898	1.16708	4.20984	0.00121799	0.0397621
ENSG00000115286.15	19:1383526-1395583	protein_coding	NDUFS7	0.176202	1.12991	4.95175	0.00122073	0.0398293
ENSG00000256940.1	11:64013436-64015689	antisense	RP11-783K16.5	-0.34274	-1.26816	2.25499	0.00122174	0.0398396
ENSG00000270277.1	2:179413611-179415408	antisense	RP11-65L3.2	-0.973194	-1.96318	-0.963267	0.0012241	0.039894
ENSG00000136111.8	13:75858808-76056250	protein_coding	TBC1D4	-0.165997	-1.12194	5.64766	0.00123122	0.0401034
ENSG00000124762.9	6:36644305-36655116	protein_coding	CDKN1A	0.147384	1.10756	10.0299	0.00123228	0.0401153
ENSG00000157168.14	8:31496902-32622548	protein_coding	NRG1	-0.148955	-1.10877	5.89866	0.00123727	0.0402553
ENSG00000163682.11	4:39455744-39460568	protein_coding	RPL9	-0.113216	-1.08164	9.02179	0.00124191	0.0403662
ENSG00000162706.8	1:159141399-159173103	protein_coding	CADM3	0.236675	1.17827	3.82203	0.00124208	0.0403662
ENSG00000113083.8	5:121398890-121413980	protein_coding	LOX	0.164714	1.12094	6.53828	0.00124304	0.0403746
ENSG00000126653.11	17:28442539-28513493	protein_coding	NSRP1	0.232494	1.17486	4.00452	0.00124685	0.0404758
ENSG00000176533.8	19:2511217-2702707	protein_coding	GNG7	-1.58564	-3.0014	-1.80419	0.00124969	0.0405453
ENSG00000131116.7	19:44111371-44124026	protein_coding	ZNF428	0.263904	1.20072	4.51595	0.00125313	0.040634
ENSG00000171827.6	19:37958487-37976260	protein_coding	ZNF570	-0.434511	-1.35145	1.6762	0.00125408	0.040642
ENSG00000265242.1	17:73161681-73163344	lincRNA	RP11-649A18.7	-0.492093	-1.40648	1.10114	0.00125484	0.0406437
ENSG00000226835.1	1:94798823-94800404	lincRNA	RP11-148B18.3	-0.591893	-1.50722	0.611532	0.00126752	0.0410313
ENSG00000241878.5	22:32014477-32058418	protein_coding	PISD	-0.163831	-1.12026	6.15589	0.00127344	0.041179
ENSG00000164708.5	7:44102326-44105186	protein_coding	PGAM2	2.28351	4.86862	-2.307	0.0012735	0.041179
ENSG00000095539.11	10:102729275-102745628	protein_coding	SEMA4G	-0.827683	-1.77483	-0.404248	0.00127996	0.0413645
ENSG00000185721.7	22:31795509-31924726	protein_coding	DRG1	-0.169499	-1.12467	6.30458	0.00128139	0.0413878
ENSG00000115866.6	2:136664247-136743670	protein_coding	DARS	0.120715	1.08727	7.05802	0.00128755	0.0415011
ENSG00000168994.9	6:3722848-3752260	protein_coding	PXDC1	0.144438	1.1053	5.65674	0.00128777	0.0415011
ENSG00000212402.1	5:172447731-172447931	snoRNA	SNORA74B	0.938954	1.91714	-0.24825	0.00128626	0.0415011
ENSG00000270123.2	5:135416160-135416286	lincRNA	VTRNA2-1	1.10022	2.14388	-1.09509	0.00128705	0.0415011
ENSG00000138758.7	4:77870856-77961537	protein_coding	SEPT11	-0.121326	-1.08773	8.54983	0.00128907	0.0415196
ENSG00000170604.3	19:46386866-46389376	protein_coding	IRF2BP1	0.231498	1.17405	4.65321	0.00129373	0.0416466
ENSG00000149809.10	11:64879317-64883856	protein_coding	TM7SF2	0.233235	1.17547	3.71011	0.00130129	0.0418666
ENSG00000170836.7	17:58677544-58741849	protein_coding	PPM1D	0.152966	1.11185	6.06527	0.00130367	0.0419199
ENSG00000099899.10	22:20099389-20104915	protein_coding	TRMT2A	-0.209128	-1.15599	4.97667	0.00130992	0.0420739
ENSG00000081377.12	9:99252523-99382112	protein_coding	CDC14B	-0.187104	-1.13848	4.88819	0.00130934	0.0420739
ENSG00000142627.9	1:16450832-16482582	protein_coding	EPHA2	0.141518	1.10307	8.14632	0.00131218	0.0420997
ENSG00000112425.9	6:145822719-146057160	protein_coding	EPM2A	0.318069	1.24666	2.63429	0.00131148	0.0420997
ENSG00000071051.9	2:106361354-106510730	protein_coding	NCK2	0.165081	1.12123	5.14581	0.00131802	0.0422637
ENSG00000140941.8	16:87417601-87438385	protein_coding	MAP1LC3B	0.20016	1.14883	4.97241	0.00132157	0.0423539
ENSG00000135960.5	2:109510927-109605828	protein_coding	EDAR	3.26131	9.58851	-2.85703	0.00132305	0.0423778
ENSG00000122378.9	10:82167585-82192753	protein_coding	FAM213A	0.276797	1.2115	2.94021	0.0013309	0.0426058
ENSG00000100109.12	22:26887191-26908471	protein_coding	TFIP11	-0.150175	-1.1097	5.69001	0.00134871	0.0431521
ENSG00000144893.8	3:150803484-151154860	protein_coding	MED12L	0.429944	1.34718	1.66561	0.00135082	0.0431957
ENSG00000001617.7	3:50192478-50226508	protein_coding	SEMA3F	0.247727	1.18734	4.55278	0.00135342	0.0432547
ENSG00000170290.3	11:107578104-107590419	protein_coding	SLN	-1.05197	-2.07336	-0.840638	0.00135743	0.043311
ENSG00000172465.9	X:102883632-102885881	protein_coding	TCEAL1	0.284169	1.21771	3.03859	0.00135658	0.043311
ENSG00000188483.6	9:131937835-131940540	protein_coding	IER5L	0.308227	1.23818	3.42383	0.00135702	0.043311
ENSG00000100796.13	14:91923955-91976898	protein_coding	SMEK1	0.158389	1.11604	6.59768	0.00135831	0.0433152
ENSG00000168067.7	11:64556290-64570713	protein_coding	MAP4K2	-0.18119	-1.13382	5.02517	0.00136158	0.0433745
ENSG00000189266.7	1:24285599-24289952	protein_coding	PNRC2	0.165285	1.12139	5.13327	0.00136167	0.0433745
ENSG00000003987.9	8:17155539-17271037	protein_coding	MTMR7	0.727467	1.65573	0.188875	0.00136992	0.0436133
ENSG00000189056.9	7:103112231-103629963	protein_coding	RELN	-0.282752	-1.21651	4.17074	0.00137337	0.043699
ENSG00000251381.2	11:12984057-13011095	lincRNA	LINC00958	0.171145	1.12595	5.98329	0.001375	0.0437267
ENSG00000074071.9	16:1821891-1823156	protein_coding	MRPS34	0.158697	1.11628	5.67873	0.00138294	0.043955
ENSG00000131016.12	6:151561134-151679692	protein_coding	AKAP12	-0.140652	-1.1024	8.52627	0.00139904	0.0444178
ENSG00000179111.4	17:8023908-8027410	protein_coding	HES7	0.985403	1.97987	-0.747211	0.00139884	0.0444178
ENSG00000152782.12	10:91342745-91405215	protein_coding	PANK1	0.22799	1.1712	3.92163	0.00140146	0.0444495
ENSG00000180672.4	2:206642540-206644433	pseudogene	AC007362.1	-0.272432	-1.20784	3.34528	0.00140157	0.0444495
ENSG00000103152.7	16:127006-135852	protein_coding	MPG	0.215893	1.16142	5.24791	0.00141839	0.0449581
ENSG00000171530.9	5:76986991-77164604	protein_coding	TBCA	0.140681	1.10243	6.01493	0.00142082	0.0450106
ENSG00000099814.11	14:105331617-105363107	protein_coding	CEP170B	0.208468	1.15546	6.93857	0.00142514	0.0451228
ENSG00000164440.10	6:139561198-139613276	protein_coding	TXLNB	2.62532	6.17022	-2.7101	0.0014335	0.0453624
ENSG00000135966.8	2:105880871-105946491	protein_coding	TGFBRAP1	0.157741	1.11554	6.7649	0.00144567	0.0457227
ENSG00000173915.8	10:105148798-105156223	protein_coding	USMG5	-0.16792	-1.12344	6.17798	0.00145113	0.0458703
ENSG00000178467.13	3:49027319-49044587	protein_coding	P4HTM	0.262673	1.1997	4.09049	0.00145555	0.0459849
ENSG00000248663.2	5:116751205-116881993	lincRNA	LINC00992	-2.94392	-7.695	-2.80527	0.00145695	0.0460037
ENSG00000087053.14	11:95566046-95658479	protein_coding	MTMR2	-0.165414	-1.12149	6.12099	0.0014621	0.0461412
ENSG00000197056.5	1:35525387-35581460	protein_coding	ZMYM1	0.233533	1.17571	4.54485	0.00146514	0.046212
ENSG00000197857.9	19:12335501-12405702	protein_coding	ZNF44	0.21945	1.16429	3.89839	0.00147403	0.0464669
ENSG00000159228.8	21:37442239-37445464	protein_coding	CBR1	0.185057	1.13686	5.61832	0.00148179	0.0466385
ENSG00000172175.8	18:56338618-56417371	protein_coding	MALT1	-0.153113	-1.11197	6.96885	0.00148189	0.0466385
ENSG00000198108.3	5:129240165-129522327	protein_coding	CHSY3	-0.411902	-1.33044	1.61754	0.00148184	0.0466385
ENSG00000079337.11	12:48128455-48164823	protein_coding	RAPGEF3	0.212572	1.15875	4.55487	0.00148565	0.0467314
ENSG00000105556.6	19:305575-344798	protein_coding	MIER2	0.241365	1.18211	4.40832	0.00149024	0.0468501
ENSG00000186854.6	2:85048774-85134132	protein_coding	TRABD2A	0.20379	1.15172	4.7358	0.00149447	0.0469574
ENSG00000196188.6	1:206317459-206332104	protein_coding	CTSE	1.32203	2.50018	-1.47614	0.00149612	0.0469838
ENSG00000146950.8	X:9754496-9917483	protein_coding	SHROOM2	-0.622021	-1.53903	0.3314	0.00149795	0.0470157
ENSG00000129422.9	8:17501304-17658426	protein_coding	MTUS1	0.808983	1.75198	-0.326335	0.00149952	0.0470394
ENSG00000140396.8	8:71021997-71316040	protein_coding	NCOA2	-0.157169	-1.1151	5.32685	0.00150709	0.0472329
ENSG00000167306.14	18:47349183-47721463	protein_coding	MYO5B	-0.234954	-1.17687	3.41677	0.00150732	0.0472329
ENSG00000138685.8	4:123747863-123819391	protein_coding	FGF2	0.216095	1.16159	7.68807	0.00151096	0.0473213
ENSG00000086061.11	9:33025209-33039905	protein_coding	DNAJA1	0.127582	1.09246	8.3449	0.00151646	0.0474678
ENSG00000168078.5	8:27667137-27695612	protein_coding	PBK	0.188134	1.13929	4.94785	0.00152017	0.0475583
ENSG00000114796.11	3:183353356-183402265	protein_coding	KLHL24	-0.216254	-1.16171	3.9937	0.00152129	0.0475675
ENSG00000222489.1	14:20791338-20791485	snoRNA	SNORA79	0.476443	1.39131	3.07908	0.00152534	0.0476618
ENSG00000240225.6	19:56879468-56891197	pseudogene	ZNF542	-0.42269	-1.34042	1.49091	0.00152596	0.0476618
ENSG00000173465.3	11:65337901-65341413	protein_coding	SSSCA1	0.193337	1.14341	4.45123	0.00153068	0.0477834
ENSG00000127554.12	16:2034208-2037750	protein_coding	GFER	0.225458	1.16915	4.15106	0.00153842	0.0479991
ENSG00000171055.10	2:36778570-36873230	protein_coding	FEZ2	0.204373	1.15219	5.13344	0.00154388	0.0481434
ENSG00000128656.9	2:175664091-175870097	protein_coding	CHN1	-0.282972	-1.2167	3.34951	0.00154506	0.0481542
ENSG00000170390.10	4:150999426-151178609	protein_coding	DCLK2	-0.282474	-1.21628	2.98469	0.00154664	0.0481778
ENSG00000139597.12	13:32974861-33002315	protein_coding	N4BP2L1	0.506892	1.42099	1.18093	0.0015478	0.0481878
ENSG00000253522.2	5:159895275-159914433	lincRNA	MIR146A	0.428514	1.34585	1.5626	0.00154863	0.0481878
ENSG00000221852.4	17:39182278-39183454	protein_coding	KRTAP1-5	1.04549	2.06407	-1.07852	0.00155159	0.0482537
ENSG00000145919.6	5:173034517-173043663	protein_coding	BOD1	0.157691	1.1155	5.35076	0.0015539	0.0482997
ENSG00000136813.10	9:114122972-114247025	protein_coding	KIAA0368	-0.12594	-1.09122	7.58504	0.00155498	0.0483072
ENSG00000050165.13	11:11984653-12031316	protein_coding	DKK3	0.125518	1.0909	9.39612	0.00155921	0.0484125
ENSG00000273447.1	4:110613160-110613859	antisense	AC004067.5	-1.22248	-2.33347	-1.45298	0.0015682	0.0486654
ENSG00000136425.8	15:78396948-78423886	protein_coding	CIB2	0.260333	1.19776	3.11431	0.00157119	0.0487323
ENSG00000146909.3	7:156742417-156765876	protein_coding	NOM1	0.18718	1.13854	4.55396	0.00157559	0.0488425
ENSG00000197852.8	1:112223252-112298446	protein_coding	FAM212B	0.226399	1.16991	4.27267	0.00157743	0.0488731
ENSG00000167670.11	19:4402659-4445015	protein_coding	CHAF1A	0.140683	1.10243	6.232	0.00157828	0.0488734
ENSG00000124571.13	6:43490072-43543812	protein_coding	XPO5	-0.125376	-1.09079	6.87488	0.00158053	0.0489167
ENSG00000112406.4	6:139456249-139501939	protein_coding	HECA	0.186872	1.13829	4.9264	0.00158549	0.0490179
ENSG00000143437.16	1:150782181-150849244	protein_coding	ARNT	-0.178197	-1.13147	5.23176	0.00158465	0.0490179
ENSG00000134802.13	11:57174427-57195053	protein_coding	SLC43A3	0.149979	1.10955	5.9992	0.0015869	0.0490352
ENSG00000122566.16	7:26229547-26241149	protein_coding	HNRNPA2B1	0.143224	1.10437	7.91211	0.00158847	0.0490574
ENSG00000002834.13	17:37026112-37078023	protein_coding	LASP1	-0.114095	-1.0823	9.19145	0.0015905	0.0490939
ENSG00000169217.4	16:30362087-30366682	protein_coding	CD2BP2	0.160231	1.11747	6.65219	0.00159437	0.0491609
ENSG00000206028.1	22:27063656-27068617	lincRNA	CTA-373H7.7	1.19103	2.28316	-1.34199	0.00159428	0.0491609
ENSG00000047662.4	4:17630929-17783135	protein_coding	FAM184B	2.03394	4.09521	-2.23859	0.00159986	0.0493039
ENSG00000102265.7	X:47441712-47446188	protein_coding	TIMP1	0.13976	1.10172	6.76064	0.00160466	0.0493892
ENSG00000135862.5	1:182992595-183114727	protein_coding	LAMC1	-0.130728	-1.09485	9.27495	0.00160519	0.0493892
ENSG00000197935.6	6:28962562-28973093	protein_coding	ZNF311	0.273665	1.20888	2.9614	0.00160457	0.0493892
ENSG00000215030.4	17:17286691-17287326	pseudogene	RPL13P12	0.211364	1.15778	5.47818	0.00160793	0.0494472
ENSG00000138678.6	4:84457067-84527028	protein_coding	AGPAT9	-0.226919	-1.17033	3.58588	0.00162706	0.0500087
ENSG00000007384.11	16:108058-126354	protein_coding	RHBDF1	0.179527	1.13251	4.76275	0.00163461	0.050214
ENSG00000133606.6	7:140152840-140179369	protein_coding	MKRN1	0.137182	1.09976	6.06322	0.00164409	0.0504783
ENSG00000145284.7	4:83550692-83720010	protein_coding	SCD5	0.174599	1.12865	5.82734	0.00164684	0.0505142
ENSG00000125510.11	20:62711526-62731996	protein_coding	OPRL1	0.510398	1.42444	0.962138	0.001647	0.0505142
ENSG00000111110.7	12:63037762-63328817	protein_coding	PPM1H	-0.190711	-1.14133	5.72565	0.00165322	0.0506779
ENSG00000164659.10	7:86506222-86689015	protein_coding	KIAA1324L	2.27047	4.82481	-2.5766	0.00165795	0.0507961
ENSG00000162772.12	1:212738676-212794119	protein_coding	ATF3	-0.208877	-1.15579	4.83051	0.00166058	0.0508498
ENSG00000253716.1	8:144362331-144363860	antisense	RP13-582O9.5	-0.705178	-1.63035	-0.0696417	0.00166185	0.0508617
ENSG00000136720.6	2:128994290-129076151	protein_coding	HS6ST1	0.221036	1.16557	4.03257	0.00167314	0.0511801
ENSG00000268049.1	19:58869365-58870969	antisense	CTD-2619J13.9	0.712652	1.63881	0.0611903	0.00168202	0.0514244
ENSG00000154174.7	3:100082275-100120242	protein_coding	TOMM70A	-0.159175	-1.11665	6.93143	0.00168367	0.0514476
ENSG00000105137.8	19:15218214-15225799	protein_coding	SYDE1	0.214418	1.16024	5.90722	0.00168781	0.051547
ENSG00000130811.6	19:10225693-10230596	protein_coding	EIF3G	0.131657	1.09555	7.41735	0.00169145	0.0515764
ENSG00000174740.7	X:90689594-90693583	protein_coding	PABPC5	-2.11236	-4.32397	-2.49345	0.00168999	0.0515764
ENSG00000215190.4	6:58272352-58287779	processed_transcript	LINC00680	0.272951	1.20828	2.95152	0.00169089	0.0515764
ENSG00000148834.8	10:105995114-106027217	protein_coding	GSTO1	0.118154	1.08535	7.55342	0.00169506	0.0516317
ENSG00000137473.13	4:147627790-147867034	protein_coding	TTC29	-0.827337	-1.77441	-0.452516	0.00169493	0.0516317
ENSG00000109610.5	4:24791534-24802464	protein_coding	SOD3	0.869392	1.82689	-0.466107	0.00169901	0.0517248
ENSG00000104765.10	8:26240414-26363152	protein_coding	BNIP3L	0.173096	1.12748	6.69973	0.00170249	0.0517736
ENSG00000139329.4	12:91496406-91505608	protein_coding	LUM	0.201962	1.15026	5.11873	0.00170267	0.0517736
ENSG00000168297.11	3:58318607-58411748	protein_coding	PXK	-0.199838	-1.14857	4.32033	0.0017033	0.0517736
ENSG00000136040.4	12:94542499-94701451	protein_coding	PLXNC1	0.32783	1.25512	3.22503	0.00170931	0.051929
ENSG00000059122.12	16:2961938-3001209	protein_coding	FLYWCH1	0.30393	1.2345	5.17311	0.0017112	0.0519593
ENSG00000119655.4	14:74942895-74960880	protein_coding	NPC2	0.128868	1.09344	6.8969	0.00171793	0.0520878
ENSG00000198879.7	10:7200586-7453450	protein_coding	SFMBT2	2.63023	6.19124	-2.71021	0.00171814	0.0520878
ENSG00000236901.3	9:125871773-125877756	sense_intronic	MIR600HG	-0.699419	-1.62385	-0.0934142	0.00171759	0.0520878
ENSG00000168172.4	8:42752075-42885682	protein_coding	HOOK3	-0.160891	-1.11798	5.73909	0.00172153	0.052163
ENSG00000115129.9	2:24300303-24308731	protein_coding	TP53I3	0.155453	1.11377	6.99138	0.00172383	0.0522056
ENSG00000050405.9	12:50569571-50677329	protein_coding	LIMA1	0.114779	1.08281	8.16192	0.0017284	0.0523163
ENSG00000114126.13	3:141663277-141868386	protein_coding	TFDP2	-0.157922	-1.11568	5.0089	0.00173009	0.0523401
ENSG00000132670.16	20:2844830-3019722	protein_coding	PTPRA	0.132838	1.09645	5.95694	0.00173485	0.0524568
ENSG00000161970.8	17:8280838-8286531	protein_coding	RPL26	-0.154399	-1.11296	6.09121	0.00174236	0.0526562
ENSG00000138759.13	4:78978724-79465423	protein_coding	FRAS1	-0.27654	-1.21129	3.5313	0.00174426	0.052664
ENSG00000175938.6	16:30960387-30967782	protein_coding	ORAI3	0.343189	1.26856	2.68168	0.00174487	0.052664
ENSG00000180801.11	4:114821440-114900883	protein_coding	ARSJ	0.138458	1.10073	5.95394	0.00174535	0.052664
ENSG00000168310.6	4:185308867-185395734	protein_coding	IRF2	0.189702	1.14053	4.50884	0.00174901	0.0527469
ENSG00000168938.5	5:122358945-122372436	protein_coding	PPIC	0.169118	1.12437	5.31406	0.00176399	0.0531708
ENSG00000171033.8	8:79428374-79517502	protein_coding	PKIA	-0.207289	-1.15452	5.63872	0.00176731	0.0532431
ENSG00000176619.6	19:2427636-2456994	protein_coding	LMNB2	0.155576	1.11387	8.06299	0.00176837	0.0532475
ENSG00000260018.1	16:84150656-84151176	antisense	RP11-505K9.1	1.04411	2.0621	-0.97776	0.00177042	0.0532814
ENSG00000171100.10	X:149737069-149841795	protein_coding	MTM1	0.221895	1.16626	3.63193	0.00177228	0.0533096
ENSG00000173145.7	10:96075004-96122716	protein_coding	NOC3L	0.155321	1.11367	6.03787	0.00177838	0.0534653
ENSG00000115084.8	2:114462588-114514400	protein_coding	SLC35F5	0.144446	1.10531	7.09848	0.00180233	0.0541232
ENSG00000151422.8	5:108083523-108532542	protein_coding	FER	-0.175366	-1.12925	5.65739	0.00180391	0.0541232
ENSG00000138002.10	2:27667238-27712656	protein_coding	IFT172	-0.224044	-1.168	3.85161	0.00180156	0.0541232
ENSG00000164743.4	8:13424352-13425796	protein_coding	C8orf48	-0.340449	-1.26615	2.0889	0.00180465	0.0541232
ENSG00000213380.9	16:69354043-69373570	protein_coding	COG8	0.259665	1.1972	3.41382	0.00180495	0.0541232
ENSG00000197122.7	20:35973088-36034453	protein_coding	SRC	0.165886	1.12185	5.42271	0.00180673	0.0541485
ENSG00000104889.4	19:12917394-12924452	protein_coding	RNASEH2A	0.148888	1.10871	6.61396	0.00181495	0.0543383
ENSG00000095397.9	9:117164360-117267730	protein_coding	DFNB31	0.394048	1.31408	1.86273	0.00181437	0.0543383
ENSG00000161513.7	17:72858619-72869156	protein_coding	FDXR	0.199516	1.14831	7.10353	0.00181977	0.0543983
ENSG00000233532.1	13:107028911-107030565	lincRNA	LINC00460	0.684505	1.60715	0.0629972	0.00181927	0.0543983
ENSG00000247970.2	14:100070893-100092077	lincRNA	RP11-543C4.1	-2.0092	-4.02558	-2.37786	0.00181879	0.0543983
ENSG00000167657.7	19:3958451-3971121	protein_coding	DAPK3	0.192806	1.14298	6.8307	0.00182552	0.0545137
ENSG00000267383.2	19:20236186-20432114	antisense	CTC-260E6.6	-2.00762	-4.02119	-2.37747	0.00182542	0.0545137
ENSG00000114279.9	3:191857184-192485553	protein_coding	FGF12	0.259233	1.19684	3.471	0.00183042	0.0546319
ENSG00000104447.7	8:116420724-116821899	protein_coding	TRPS1	-0.176259	-1.12995	4.43555	0.0018345	0.0547253
ENSG00000115993.7	2:202241930-202316302	protein_coding	TRAK2	-0.135129	-1.09819	6.54333	0.0018421	0.0549039
ENSG00000140943.12	16:84087368-84150511	protein_coding	MBTPS1	0.133134	1.09667	6.70442	0.00184334	0.0549039
ENSG00000107864.10	10:93806449-94050844	protein_coding	CPEB3	0.449942	1.36599	1.39483	0.00184262	0.0549039
ENSG00000262049.1	17:79668354-79670330	antisense	RP13-1032I1.7	0.539887	1.45386	0.767449	0.00187211	0.0557323
ENSG00000169554.12	2:145141648-145282147	protein_coding	ZEB2	0.151231	1.11052	5.28103	0.00187513	0.0557932
ENSG00000136986.5	8:124025404-124054663	protein_coding	DERL1	-0.180802	-1.13351	6.08915	0.00188351	0.0560139
ENSG00000097021.15	1:6324329-6454451	protein_coding	ACOT7	0.141819	1.1033	6.75569	0.00188982	0.0561725
ENSG00000139826.5	13:108870727-108886603	protein_coding	ABHD13	0.217889	1.16303	4.29286	0.00189135	0.0561891
ENSG00000105290.7	19:36358801-36370693	protein_coding	APLP1	0.21705	1.16235	5.16776	0.00189277	0.0562026
ENSG00000028137.12	1:12227060-12269285	protein_coding	TNFRSF1B	1.28972	2.4448	-1.34485	0.00189699	0.0562411
ENSG00000099917.13	22:20850200-20941919	protein_coding	MED15	-0.146032	-1.10652	5.5558	0.00189643	0.0562411
ENSG00000116514.12	1:33402046-33430286	protein_coding	RNF19B	0.15944	1.11685	5.14921	0.00189614	0.0562411
ENSG00000196208.9	2:11674242-11782914	protein_coding	GREB1	0.450092	1.36613	1.32075	0.00189825	0.0562495
ENSG00000180626.9	17:5082831-5095178	protein_coding	ZNF594	0.280628	1.21472	3.07084	0.00190115	0.0563067
ENSG00000100985.7	20:44637547-44645200	protein_coding	MMP9	-0.697508	-1.6217	-0.132248	0.00190356	0.0563491
ENSG00000178974.5	14:55738021-55828636	protein_coding	FBXO34	0.169414	1.1246	5.14306	0.00190821	0.0564578
ENSG00000183530.9	22:32072242-32146126	protein_coding	PRR14L	-0.145733	-1.10629	6.24793	0.00192072	0.0567988
ENSG00000144895.7	3:150264465-150302029	protein_coding	EIF2A	-0.14097	-1.10265	6.53073	0.00193479	0.0571858
ENSG00000154930.10	20:24986868-25039616	protein_coding	ACSS1	0.493472	1.40783	1.30525	0.00193757	0.0572387
ENSG00000126705.9	1:27860546-27930942	protein_coding	AHDC1	0.296519	1.22818	3.39982	0.00195171	0.0576266
ENSG00000207137.1	15:25324205-25324296	snoRNA	SNORD116-13	-0.863301	-1.8192	-0.639806	0.0019527	0.0576266
ENSG00000177628.11	1:155204243-155214490	protein_coding	GBA	0.140159	1.10203	6.32204	0.00195644	0.0577076
ENSG00000175348.6	11:8968841-8986558	protein_coding	TMEM9B	0.147451	1.10761	5.59823	0.00195861	0.057742
ENSG00000150687.7	11:86502101-86663952	protein_coding	PRSS23	0.122173	1.08837	8.12046	0.00196898	0.0580183
ENSG00000221923.4	19:52873170-52889048	protein_coding	ZNF880	-0.276349	-1.21113	2.88679	0.00197039	0.0580302
ENSG00000137817.12	15:72533522-72565340	protein_coding	PARP6	0.229976	1.17282	3.68627	0.00197264	0.0580371
ENSG00000156804.3	8:124510129-124553446	protein_coding	FBXO32	0.240715	1.18158	3.39998	0.00197231	0.0580371
ENSG00000134369.11	1:201592411-201796102	protein_coding	NAV1	-0.190512	-1.14117	5.41151	0.00197892	0.0581925
ENSG00000170017.8	3:105085753-105295744	protein_coding	ALCAM	-0.15332	-1.11213	8.91749	0.00198431	0.058309
ENSG00000070388.7	19:639879-643703	protein_coding	FGF22	3.24617	9.48841	-2.85796	0.00198591	0.058309
ENSG00000091073.15	7:76090993-76135312	protein_coding	DTX2	0.235995	1.17772	3.44206	0.00198588	0.058309
ENSG00000204991.6	16:89884587-89937727	protein_coding	SPIRE2	0.309377	1.23917	2.41961	0.0019909	0.0584256
ENSG00000120008.11	10:122610687-122669036	protein_coding	WDR11	-0.144222	-1.10513	6.42061	0.00199419	0.0584333
ENSG00000151725.7	4:185615772-185655287	protein_coding	MLF1IP	0.147767	1.10785	6.69567	0.00199247	0.0584333
ENSG00000180185.7	16:1876968-1890208	protein_coding	FAHD1	0.180246	1.13308	5.3592	0.00199388	0.0584333
ENSG00000223703.1	2:91924752-91955465	pseudogene	AC027612.4	-3.40145	-10.5667	-3.01943	0.00199871	0.0585359
ENSG00000113407.9	5:33440802-33469644	protein_coding	TARS	-0.109791	-1.07907	8.54043	0.00200041	0.058556
ENSG00000263244.1	16:9201098-9207038	sense_intronic	RP11-473I1.10	-0.194007	-1.14394	5.38495	0.0020036	0.0586198
ENSG00000146122.12	6:39760142-39872648	protein_coding	DAAM2	-0.437402	-1.35416	1.76655	0.00200608	0.0586626
ENSG00000085276.13	3:168801287-169381406	protein_coding	MECOM	-0.192552	-1.14278	4.51026	0.00200939	0.0587296
ENSG00000181035.9	19:19174808-19223697	protein_coding	SLC25A42	0.327269	1.25464	2.29883	0.00201201	0.0587767
ENSG00000111647.8	12:100422233-100536626	protein_coding	UHRF1BP1L	-0.180546	-1.13331	5.38131	0.00201571	0.0588338
ENSG00000100003.13	22:30792846-30821305	protein_coding	SEC14L2	-0.234091	-1.17617	3.6025	0.00201601	0.0588338
ENSG00000058262.5	3:127770484-127790526	protein_coding	SEC61A1	-0.101859	-1.07316	9.07353	0.0020223	0.0588985
ENSG00000089053.8	12:121746048-121837699	protein_coding	ANAPC5	-0.114359	-1.08249	7.24856	0.00201928	0.0588985
ENSG00000196639.6	3:11178779-11305243	protein_coding	HRH1	-0.165672	-1.12169	5.09473	0.00202208	0.0588985
ENSG00000267064.1	X:47518232-47519776	antisense	RP1-212G6.7	-2.63256	-6.20127	-2.96333	0.00202157	0.0588985
ENSG00000141232.4	17:48939584-48945339	protein_coding	TOB1	0.22815	1.17133	3.90516	0.00203032	0.0591021
ENSG00000084774.9	2:27440258-27466811	protein_coding	CAD	-0.162635	-1.11933	6.7856	0.00203393	0.0591776
ENSG00000196876.9	12:51984050-52206648	protein_coding	SCN8A	0.193095	1.14321	4.14883	0.00204197	0.0593817
ENSG00000163661.3	3:157154578-157161417	protein_coding	PTX3	-0.229924	-1.17277	3.99562	0.00204866	0.0595286
[truncated: 3,180 more rows]
