# Supplementary material for: SMPDL3b modulates insulin receptor signaling in diabetic kidney disease
Source: Nat Commun. 2019 Jun 19;10:2692. doi: 10.1038/s41467-019-10584-4 (PMC6584700; doi:10.1038/s41467-019-10584-4)
Supplement: Supplementary file 6 — Supplementary Data 3 [file 41467_2019_10584_MOESM6_ESM.xlsx]

## Sheet: Pathway
Supplementary Data 3. Pathways enrichment analysis performed using DAVID 6.8. database in SMPDL3b overexpressing human podocytes, related to Figure 2.
Pathway	Total genes in pathway	Count	P-Value	FDR	Genes list
Phosphoinositide 3-kinase-protein kinase B	345	64	1.9e-05	2.5eE-2	PDGFB, EFNA1, PGF, TLR2, LPAR3, VTN, NFKB1, TLR4, AKT1, PDGFC, PIK3AP1, FGF1, GNG4, MYC, INSR, FGF2, GNG7, SYK, PIK3CG, SGK1, IRS1, VEGFB, MAPK1, CCND1, CCND2, MDM2, PDGFRB, RELN, LAMC2, LAMC1, NGFR, PPP2R3A, TNC, ITGB4, ITGB3, ITGB1, PTK2, ITGAV, ITGB6, COL6A3, COL6A2, COL6A1, PRKAA2, FN1, COL4A4, COL4A1, ITGA1, ITGA4, COL5A2, EPHA2, COL5A1, COL4A5, EIF4B, GH1, LAMA4, ATF4, CDKN1A, YWHAH, CDKN1B…
Sphingolipid signaling	120	21	0.034	37	PIK3CG, SGPL1, TNF, PPP2R3A, GNAI1, SPTLC3, ACER2, NFKB1, MAPK11, BDKRB2, PRKCE, TRADD, AKT1, MAPK1, S1PR1, RAC2, MAPK13, SMPD1, RHOA, CTSD, CERK
Insulin resistance	108	19	0.043	44	PIK3CG, TNF, FOXO1, NFKB1, PRKCE, PRKCD, IRS1, PPARGC1A, AKT1, PRKCQ, PPP1R3C, RPS6KA2, PYGL, GSK3B, SLC2A1, TBC1D4, PRKAA2, PTPN1, INSR
Focal adhesion	201	48	1.5e-06	1.9E-0.3	PTK2, ACTB, ACTG1, BIRC3, CAPN2, CTNNB1, COL4A1, COL4A4, COL5A1, COL5A2, COL6A1, COL6A2, COL6A3, CCND1, CCND2, FN1, FLNB, FLNC, GSK3B, ITGA1, ITGA4, ITGAV, ITGB1, ITGB3, ITGB4, ITGB6, JUN, LAMA4, LAMC1, LAMC2, MAPK1, MYLK2, PAK2, PIP5K1C, PIK3CG, PGF, PDGFC, PDGFB, PDGFRB, RHOA, RAC2, RELN, TNC, AKT1, CRKL, SRC, VEGFB, VTN
Ribosome	87	23	0.0003	0.38	RPL10, RPL13, RPL14, RPL15, RPL23, RPL26, RPL30, RPL35A, RPL37A, RPL4, RPL5, RPL6, RPL7, RPL9, RSP10, RSP13, RSP20, RSP24, RSP27A, RPS4Y1, RPSA, RPLP0, RPL32
ECM-receptor interaction	84	22	0.00049	0.61	COL4A1, COL4A4, COL5A1, COL5A2, COL6A1, COL6A2, COL6A3, FN1, HMMR, ITGA1, ITGA4, ITGAV, ITGB1, ITGB3, ITGB4, ITGB6, LAMA4, LAMC1, LAMC2, RELN, TNC, VTN
p53 signaling pathway	68	19	0.00059	0.72	BBC3, BID, CD82, MDM2, ATR, CASP3, CASP8, CCND1, CCND2, CDKN1A, PMAIP1, PPMD1, RFWD2, SERPINE1, SESN1, SHISA5, TP53I3, TP73, ZMAT3
Pathways in cancer	328	59	0.00062	0.77	BID, CBL, JAK1, MDM2, PTK2, SKP2, TRAF1, ARNT, ARNT2, BIRC3, BMP4, BCR, CASP3, CASP8, CTNNB1, COL4A1, COL4A4, CCND1, CDKN1A, CDKN1B, DAPK3, FGF1, FGF12, FGF2, FN1, FOXO1, FZD2, FZD7, GSK3B, HHIP, ITGAV, ITGB1, JUN, JUP, LAMA4, LAMC1, LAMC2, LEF1, MMP2, MAPK1, NFKB1, NCOA4, PIK3CG, PGF, PDGFB, PDGFRB, RHOA, RAC2, STAT1, SLC2A1, TGFA, TGFBR2, AKT1, CRKL, ETS1, MYC, VEGFB, WNT2, WNT2B
Axon guidance	129	29	0.00075	0.93	EPHA2, NCK2, PTK2, SRGAP1, ABLIM1, CXCL12, CFL1, DPYSL2, EFNA1, GSK3B, GNAI1, ITGB1, MAPK1, NTN1, NTN4, NFATC4, PAK2, PLXNC1, RHOA, RAC2, ROBO1, SEMA3A, SEMA3B, SEMA3F, SEMA4G, SEMA5A, SEMA6A, SLIT3, UNC5B
Viral myocarditis	71	17	0.0068	8	BID, CD55, ACTB, ACTG1, CASP3, CASP8, CCND1, EIF4G2, ICAM1, HLA-A, HLA-B, HLA-E, HLA-F, HLA-DMA, MYH9, RAC2, SGSD
Regulation of actin cytoskeleton	215	38	0.0093	11	PTK2, TIAM1, ACTB, ACTG1, BDKRB1, BDKRB2, F2R, CFL1, CYFIP1, ENAH, FGF1, FGF12, FGF2, FN1, ITGA1, ITGA4, ITGAV, ITGB1, ITGB3, ITGB4, ITGB6, MAPK1, MSN, MYLK2, MYH9, PAK2, PIP5K1C, PIP4K2A, PIK3CG, PDGFC, PDGFB, PDGFRB, RHOA, RAC2, SCIN, ARPC4, CRKL
Fc gamma R-mediated phagocytosis	95	20	0.013	15	ASAP3, ARPC1A, AMPH, CFL1, DOCK2, INPP5D, MAPK1, MYO10, MARCKS, PIP5K1C, PIK3CG, PRKCD, PRKCE, RAC2, SCIN, SYK, ARPC4, AKT1, CRKL, LYN
Small cell lung cancer	84	18	0.016	18	PTK2, SKP2, TRAF2, BIRC3, COL4A1, COL4A4, CCND1, CDKN1B, FN1, ITGAV, ITGB1, LAMA4, LAMC1, LAMC2, NFKB1, PIK3CG, AKT1, MYC
Neurotrophin signaling pathway	124	24	0.016	18	ARHGDIB, ATF4, BDNF, CAMK2D, GSK3B, IRS1, IRAK2, JUN, MAPK1, MAPK11, MAPK13, NGFR, NGFRAP1, NFKB1, PIK3CG, PRKCD, RHOA, RIPK2, RPS6KA2, RPS6KA5, TP73, YWHAH, AKT1, CRKL
Bladder cancer	42	11	0.02	22	MDM2, CCND1, CDKN1A, DAPK3, MMP2, MAPK1, PGF, RPS6KA5, TYMP, MYC, VEGFB
ErbB signaling pathway	87	18	0.022	24	CBL, NCK2, PTK2, CAMK2D, CDKN1A, CDKN1B, GSK3B, JUN, MAPK1, NRG1, PAK2, PIK3CG, TGFA, AKT1, CRKL, ERBB3, MYC, SRC
NOD-like receptor signaling pathway	62	14	0.025	27	BIRC3, CASP1, CASP8, CCL2, CCL5, CXCL1, CXCL2, IL1B, MAPK1, MAPK11, MAPK13, NFKB1, RIPK2, TNF
B cell receptor signaling pathway	75	16	0.025	27	RASGRP3, DAPP1, GSK3B, INPP5D, IFITM1, JUN, MAPK1, MALT1, NFATC4, NFKB1, PIK3AP1, PIK3CG, RAC2, SYK, AKT1, LYN
Complement and coagulation cascades	69	15	0.027	28	CD55, BDKRB1, BDKRB2, F2R, F3, F8, C1R, C1S, CFH, PLAT, PROS1, SERPINA1, SERPINE1, THBD, TFPI
Arrhythmogenic right ventricular cardiomyopathy (ARVC)	76	16	0.028	30	ACTB, ACTG1, CDH2, CTNNB1, DSC2, GJA1, ITGA1, ITGA4, ITGAV, ITGB1, ITGB3, ITGB4, ITGB6, JUP, LEF1, SGCD
Adherens junction	77	16	0.031	32	ACTB, ACTG1, CTNNB1, FER, INSR, LEF1, MAPK1, PVRL4, PTPN1, PTPRJ, PTPRM, RHOA, RAC2, TGFBR2, SRC
Renin-angiotensin system	17	6	0.04	40	ANPEP, AGTR1, CTSA, ENPEP, MME, NLN
Type I diabetes mellitus	42	10	0.05	47	CPE, IL1B, ICA1, HLA-A, HLA-B, HLA-E, HLA-F, HLA-DMA, PTPRN, TNF
Lysosome	117	21	0.051	48	ATP6V0A4, NAGA, ACP2, AP1M2, CTSA, CTSD, CTSE, CTSF, CTSH, CLTC, CLTCL1, FUCA1, GALC, GAA, GUSB, HEXB, IDS, IDUA, LGMN, SCARB2, SMPD1
Prostate cancer	89	17	0.051	48	MDM2, ATF4, CTNNB1, CCND1, CDKN1A, CDKN1B, FOXO1, GSK3B, LEF1, MAPK1, NFKB1, PIK3CG, PDGFC, PDGFB, PDGFRB, TGFA, AKT1
Renal cell carcinoma	70	14	0.06	53	ARNT, ARNT2, JUN, MAPK1, PAK2, PIK3CG, PGF, PDGFB, SLC2A1, TGFA, AKT1, CRKL, ETS1, VEGFB
Cell adhesion molecules (CAMs)	132	22	0.087	67	CDH2, CDH4, CADM3, CLDN2, CNTNAP1, ITGA4, ITGAV, ITGB1, ICAM1, HLA-A, HLA-B, HLA-E, HLA-DMA, HLA-F, NCAM1, NLGN1, NRCAM, PVRL2, PDCD1LG2, PTPRM, VCAN
Type II diabetes mellitus	47	10	0.091	69	CACNA1A, HK2, INSR, IRS1, MAPK1, PIK3CG, PRKCD, PRKCE, SOCS2, TNF
Caspase and NFKB activation	INP*	6	0.035	32	BID, CASP3, BCR, CASP8, NFKB1, TRADD
Degradation of chromatin DNA TNF-induced apoptosis	INP*	5	0.035	32	TNF, CASP8, NFKB1, CASP1, TRADD
Glucose uptake	INP*	5	0.051	43	AKT1, MAPK1, SLC2A3, SLC2A1, IRS1
Signal peptides (MHC) class I molecules	INP*	3	0.063	50	HLA-A, HLA-C, HLA-B, HLA-E
Inactivation of GSK3 by AKT causes accumulation of b-catenin in alveolar macrophages	29	11	0.0061	7.6	CTNNB1, CCND1, EIF2AK2, GJA1, GSK3B, GNAI1, LEF1, NFKB1, TOLLIP, TLR4, AKT1
Phospholipids as signaling intermediates	23	9	0.013	16	PTK2, GNAI1, ITGAV, ITGB3, MAPK1, RHOA, S1PR1, AKT1, SRC
HIV-I Nef	53	15	0.017	20	BID, MDM2, PTK2, ARHGDIB, TRAF1, TRADD, ACTG1, BIRC3, CASP3, CASP8, NFKB1, PAK2, PRKCD, TNF
Aspirin blocks signaling pathway involved in platelet activation	19	7	0.049	48	PTK2, GNAI1, ITGB1, MAPK1, PTGS1, SYK, SRC
TNRF1 Signaling	30	9	0.062	57	ARHGDIB, TRADD, CASP3, CASP8, JUN, LMNB2, PAK2, PRKDC, TNF
FAS signaling (CD95)	31	9	0.074	63	ARHGDIB, CASP3, CASP8, JUN, LMNB2, PAK2, PTPN13, RIPK2, PRKDC
Chaperones modulate interferon signaling	17	6	0.092	71	WT1, HSPA1B, IFNGR2, LIN7A, NFKB1, TNF
Trefoil factors initiate mucosal healing	22	7	0.092	71	PTK2, CTNNB1, GH1, ITGB1, MAPK1, RHOA, AKT1
Integrin signaling pathway	INP*	41	0.0034	3.8	ENAH, ITGB4, ITGB3, ITGB1, FAM132B, SRC, PTK2, DOCK2, RAC2, ITGAV, COL6A3, ITGB6, COL6A2, RHOA, RHOB, COL6A1, COL8A1, FN1, PIK3CG, COL4A4, DIXDC1, COL4A1, COL13A1, ITGA1, NTN4, MAPK11, ITGA4, FLNC, COL5A2, FLNB, COL5A1, COL4A5, ARPC1A, MAPK1, RND3, LAMA4, CRKL, MAPK13, ARF3, LAMC2, LAMC1
Angiogenesis	INP*	41	0.0044	4.9	PDGFB, SRC, HSH2D, CTNNB1, WNT2, AKT1, SH2D4A, PTK2, PAK2, DNER, RHOA, RHOB, PDGFC, FGF1, FGF2, PIK3CG, PTPRJ, BCR, CRYAB, PI4KA, PRKCH, MAPK11, FZD2, STAT1, PRKCE, PRKCD, WNT2B, MAPK1, NCK2, PRKCQ, GRB10, CRKL, MAPK13, ETS1, SFRP2, JUN, GSK3B, F3, JAK1, PDGFRB, GRB14
Blood coagulation	INP*	13	0.027	27	PLAT, APP, THBD, SERPINF1, F3, SERPINE1, TFPI, SERPINB2, F8, SERPINA1, ITGB3, PROS1, F2R
Inflammation mediated by chemokine and cytokine signaling	INP*	46	0.073	58	CCL3, CCL2, TNC, GNA11, PREX2, PTGS1, ADRBK2, CASK, NFKB1, ARPC4, CYTH3, CCL5, ITGB1, AKT1, PTK2, RAC2, PAK2, COL6A3, CCR10, CAMK2D, COL6A2, RHOA, RHOB, DCLK2, COL6A1, NFATC4, INPP5D, GNG4, IFNGR2, GNG7, PIK3CG, MYO3A, RELB, ITGA1, PRKCH, MYLK2, ITGA4, MYH9, STAT1, PRKCE, PRKCD, ARPC1A, MAPK1, PRKCQ, JUN, JAK1
Apoptosis signaling pathway	INP*	22	0.088	65	PIK3CG, TNF, RELB, MAP4K2, PRKCH, MALT1, NFKB1, HSPA1B, BIRC3, PRKCE, PRKCD, AKT1, MAPK1, PRKCQ, CASP3, TNFSF10, ATF4, ATF3, JUN, CASP8, RIPK2, EIF2AK2
Pyrimidine Metabolism	INP*	5	0.096	69	TYMP, CRMP1, NIT2, DPYSL3, DPYSL2
Axon guidance mediated by Slit/Robo	INP*	10	0.013	14	SRGAP1, CXCL12, ENAH, NTN1, NTN4, RHOA, RHOB, RAC2, ROBO1, SLIT3
Angiotensin II-stimulated signaling through G proteins and beta-arrestin	INP*	11	0.087	65	ADRBK2, AGTR1, GNG4, GNG7, MAPK1, PRKCD, PRKCE, PRKCH, PRKCQ, RHOA, RHOB
Metabolism of proteins	INP*	47	7.8e-06	0.0078	FBXW7, ACTB, CCT2, DOHH, EEF1A1, EEF1B2, EIF2S3, EIF3D, EIF3E, EIF3G, EIF3H, EIF5A, EIF5B, TUBA1B, KIFC3, PIGQ, PIGW, PABC1, PROS1, RPL10, RPL13P12, RPL14, RPL15, RPL23, RPL26, RPL30, RPL35A, RPL37A, RPL4, RPL5, RPL6, RPL7, RPL9, RPS10P7, RPS13, RPS20, RPS24, RPS27A, RPS4Y1, RPSA, RPLP0, EIF4B, GAS6, RPL32, TBCA, TUBB2B, USP11
Integrin cell surface interactions	INP*	22	0.00015	0.15	PTK2, RASGRP3, RAPGEF3, BSG, COL4A1, COL4A4, COL4A5, FBN1, FN1, ITGA1, ITGA4, ITGAV, ITGB1, ITGB3, ITGB4, ITGB6, ICAM1, LAMC1, PTPN1, TNC, SRC, VTN
Signaling by PDGF	INP*	17	0.0014	1.4	NCK2, COL4A1, COL4A4, COL4A5, COL5A1, COL5A2, COL6A1, COL6A2, COL6A3, MAPK1, PLAT, PDGFC, PDGFB, STAT1, CRKL, SRC
Apoptosis	INP*	26	0.0038	3.7	BBC3, BID, BMF, H1F0, PTK2, TRADD, CASP3, CASP8, CTNNB1, HIST1H1A, PAK2, PMAIP1, PSMD1, PSMD2, PSME1, PSME2, PSMA1, PSMB8, PRKCD, RPS27A, TJP2, TNF, TNFSF10, AKT1
Hemostasis	INP*	40	0.0064	6.2	PTK2, RASGRP3, RAPGEF3, TIMP1, ALDOA, APP, BSG, MERTK, CLU, F2R, F3, F8, CFL1, FN1, GRB14, GNG4, GNG7, INPP5D, ITGA4, ITGAV, ITGB1, ITGB3, PLAT, PDGFB, PROS1, PTPN1, SPARC, SRGN, SERPINA1, SERPINB2, SERPINE1, GAS6, SLC7A7, SLCA11, SYK, THBD, TFPI, SRC, LYN, VEGFB
Influenza Infection	INP*	27	0.025	22	CD2BP2, EIF2AK1, HNRNPA2B1, RPL10, RPL13P12, RPL14, RPL15, RPL23, RPL26, RPL30, RPL35A, RPL37A, RPL4, RPL5, RPL6, RPL7, RPL9, RPS10P7, RPS13, RPS20, RPS24, RPS27A, RPS4Y1, RPSA, RPLP0, RPL32, SLC25A6
Metabolism of vitamins and cofactors	INP*	11	0.042	35	CYB5A, FASN, GSTO1, KMO, NMNAT3, NAMPT, PANK1, PANK4, RFK, SLC2A1, SLC2A3
Signalling by NGF	INP*	27	0.082	57	MDM2, CASP3, CLTC, CDKN1A, CDKN1B, DUSP4, DUSP6, FOXO1, GSKB, IRS1, MAPK1, MAPK11, MAPK13, NGFR, NGFRAP1, NFKB1, PCSK5, PRKCE, PRKAR2A, RHOA, RIPK2, RPS27A, RPS6KA5, AKT1, SRC
Cytosolic DNA sensing pathway	55	21	0.045	0.048	ADAR, IKBKE, CCL4, POLR3K, IL1B, IL18, IKBKB, POLR3F, CASP1, NFKB1, RELA, CCL5, TREX1, IL33, CXCL10, IRF7, ZBP1, DDX58, NFKBIA, IRF3, AIM2
Toll-like receptor signaling pathway	101	25	0.026	0.028	TRAF3, CASP8, CCL3, CCL4, CCL5, CXCL10, IKBKB, IKBKE, IRF3, IL1B, JUN, MAPK1, MAPK11, MAPK13, NFKB1, NFKBIA, PIK3CG, STAT1, TOLLIP, TLR2, TLR4, TNF, AKT1, RELA
mTOR signaling pathway	52	13	0.024	23	LRP5L, DVL1, GSK3B, BRSK1, SMEK1, TRAF3, IRS1, RPS6KA2, RPS6KA5, AKT1, SGK1, EIF4EBP2, ATG14
RIG-I-like receptor signaling pathway	71	23	0.064	0.028	DDX3Y, DDX58, DHX58, TRAF3, TRADD, TANK, CASP10, CASP8, CXCL10, IKBKB, IKBKE, IFIH1, IRF3, IRF7, MAPK11, MAPK1, NFKB1, PIN1, TRIM25, TNF, RELA
T cell receptor signaling pathway	108	14	2.4e-10	2.6e-07	GSK3B, IKBKB, JUN, MAPK1, MAPK11, MAPK13, MALT1, NFKB1, NFKBIA, PIK3CG, PRKCQ, TNF, AKT1, RELA
B cell receptor signaling pathway	75	12	7.8e-10	8.4e-07	GSK3B, IKBKB, JUN, MAPK1, MALT1, NFKB1, NFKBIA, PIK3CG, SYK, AKT1, RELA, LYN
*INP = identification not presented
