# Supplementary material for: SMPDL3b modulates insulin receptor signaling in diabetic kidney disease
Source: Nat Commun. 2019 Jun 19;10:2692. doi: 10.1038/s41467-019-10584-4 (PMC6584700; doi:10.1038/s41467-019-10584-4)
Supplement: Supplementary file 7 — Supplementary Data 4 [file 41467_2019_10584_MOESM7_ESM.xlsx]

## Sheet: Lipidomics analysis
Supplementary Data 4. Lipidomic analysis of the sphingolipid content in kidney cortexes of control and podocyte-specific Smpdl3b deficient mice, related to Figure 4.
	Normalized Levels (pmol/mg)
	Cre+;+/+				Cre+;fl/fl						Average		SD
Sphingomyelin species	Mouse 1	Mouse 2	Mouse 3	Mouse 4	Mouse 1	Mouse 2	Mouse 3	Mouse 4	Mouse 5	Mouse 6	Cre+;+/+	Cre+;fl/fl	Cre+;+/+	Cre+;fl/fl
SM C14:0	78.1316	38.2152	80.8995	137.473	92.4433	43.857	57.6741	30.3245	56.5012	29.8411	83.6798	51.7735	35.3526	21.2719
SM C16:0	13755	6188.9	12434.5	19537.7	13975.4	7472.73	10124.7	6451.4	9698.48	5436.15	12979	8859.81	4743.94	2826.02
SM C18:0	958.332	486.224	1062.57	1244.47	954.019	384.963	447.259	274.249	680.563	238.209	937.898	496.544	280.158	249.726
SM C18:1	95.0086	44.6145	114.552	160.835	81.5125	25.8285	41.0859	26.2201	66.9116	20.6325	103.753	43.6985	41.6799	22.8489
SM C20:0	1313.95	616.697	1168.95	1397.21	1175.8	458.311	588.936	310.57	811.029	305.936	1124.2	608.43	304.18	307.162
SM C20:1	156.741	70.0691	172.464	230.2	116.81	34.3165	60.9944	36.9538	107.695	31.7212	157.369	64.7486	57.3453	35.02
SM C22:0	3321.91	1633.5	3227.61	3952.37	3130.78	1309.09	1931.92	1011.03	2547.64	869.41	3033.85	1799.98	855.16	824.298
SM C22:1	877.83	445.219	935.517	1546.72	933.929	354.02	718.059	391.122	792.003	318.009	951.321	584.524	392.519	239.628
SM C24:0	4510.17	2174.47	4759.07	6133.31	4589.3	2017.65	2727.44	1569.22	3686.39	1312.33	4394.26	2650.39	1422.87	1168.92
SM C24:1	6247.97	3263.19	7205.91	8986.18	6227.06	3104.75	5123.67	3142.46	5403.55	2556.32	6425.81	4259.64	2073.51	1378.95
SM C26:0	45.177	22.4845	43.974	62.5558	57.7173	31.8605	21.8107	12.469	32.9969	13.3905	43.5478	28.3742	14.211	15.3574
SM C26:1	35.1008	18.4676	41.552	57.6119	38.79	20.4373	27.4029	18.0473	29.3246	14.5722	38.1831	24.7624	14.027	8.08495
	Normalized Levels (pmol/mg)
	Cre+;+/+				Cre+;fl/fl						Average		SD
Ceramide species	Mouse 1	Mouse 2	Mouse 3	Mouse 4	Mouse 1	Mouse 2	Mouse 3	Mouse 4	Mouse 5	Mouse 6	Cre+;+/+	Cre+;fl/fl	Cre+;+/+	Cre+;fl/fl
Cer C14:0	3.75528	2.26146	4.21479	8.99617	4.35896	3.13947	2.96134	4.55608	3.67811	3.39648	4.80692	3.68174	2.52417	0.594072
Cer C16:0	218.077	139.914	228.847	167.339	122.874	141.95	214.547	196.549	215.662	214.137	188.544	184.286	36.4387	37.6506
Cer C18:0	13.0478	7.75052	13.2135	12.8009	12.046	6.44094	4.19147	3.93957	10.0948	4.9008	11.7032	6.93559	2.2868	3.08188
Cer C18:1	4.4078	1.81645	4.94016	5.00104	4.34182	1.59769	1.41632	1.05085	2.27948	1.19298	4.04136	1.97986	1.30512	1.12654
Cer C20:0	53.8762	30.6949	54.9797	74.93	57.7821	43.0123	27.7241	14.8259	39.9804	25.6361	53.6202	34.8268	15.6652	13.8772
Cer C20:1	0.032537	0.0258315	0.0709909	0.0496126	0.0725574	0.140185	0.134263	0.0240254	0.0215971	0.0446077	0.044743	0.0728726	0.0174592	0.0485008
Cer C20:4	0.220355	0.139776	0.093573	0.0970728	0.409844	0.143466	0.0329061	0.0592959	0.137067	0.142119	0.137694	0.154116	0.0510732	0.122221
Cer C22:0	221.43	101.492	212.893	365.823	324.023	108.612	82.4907	62.1976	172.529	63.2651	225.409	135.52	93.8671	92.2282
Cer C22:1	176.071	91.8142	263.816	362.269	481.814	112.851	114.296	70.4994	165.888	63.4233	223.492	168.129	100.589	144.252
Cer C24:0	464.526	171.444	523.415	858.746	897.114	324.475	264.712	152.004	436.328	157.407	504.533	372.007	244.117	254.329
Cer C24:1	726.223	294.749	858.651	1057.75	998.768	408.411	470.506	326.756	680.587	290.887	734.344	529.319	279.891	244.684
Cer C26:0	6.53538	3.06133	5.59592	12.2678	44.9605	30.6245	3.47035	2.36262	6.28341	3.75739	6.8651	15.2431	3.36812	16.5147
Cer C26:1	5.73504	2.15316	7.2218	13.6134	14.1656	5.82096	4.20177	3.03269	5.9231	2.55352	7.18085	5.9496	4.14571	3.88622
	Normalized Levels (pmol/mg)
Ceramide-1-phosphate species	Cre+;+/+				Cre+;fl/fl						Average		SD
Cer-1P C14:0	Mouse 1	Mouse 2	Mouse 3	Mouse 4	Mouse 1	Mouse 2	Mouse 3	Mouse 4	Mouse 5	Mouse 6	Cre+;+/+	Cre+;fl/fl	Cre+;+/+	Cre+;fl/fl
Cer-1P C16:0	0.00350692	0.00792963	0.0114391	0.0064392	0.00801885	0.00838874	0.0112662	0.0150517	0.0308636	0.0109181	0.00732871	0.0140845	0.00285716	0.00784938
Cer-1P C18:0	0.00235663	0.73085	1.18441	0.709881	0.789294	0.58347	1.27668	1.71924	1.02824	0.753411	0.656873	1.02506	0.422778	0.380698
Cer-1P C18:1	0.0016657	1.10937	0.954209	0.105299	0.500754	0.129753	0.0827694	0.100881	0.0711405	0.030431	0.542636	0.152621	0.493582	0.158559
Cer-1P C20:0	0.0016657	1.10937	0.954209	0.105299	0.500754	0.129753	0.0827694	0.100881	0.0711405	0.030431	0.542636	0.152621	0.493582	0.158559
Cer-1P C20:1	0.000222446	0.0973749	0.193701	0.0753387	0.205341	0.200373	0.187068	0.108294	0.589509	0.199048	0.0916593	0.248272	0.0690511	0.156175
Cer-1P C22:0	0.000129058	0.00492375	0.00858766	0.00823717	0.014886	0.0140189	0.0704602	0.011739	0.0157174	0.0299088	0.00546941	0.0261217	0.00339857	0.0206885
Cer-1P C22:1	0.00232972	0.648999	2.07584	0.628673	2.49682	2.56538	2.54001	1.38999	7.20414	1.86086	0.83896	3.00953	0.759954	1.9243
Cer-1P C24:0	0.00238802	0.0213583	0.0306047	0.260339	0.0373177	0.192092	0.377951	0.0649624	0.164749	0.18077	0.0786724	0.16964	0.105377	0.109933
Cer-1P C24:1	0.00823983	16.7356	19.4186	10.0456	14.3741	4.14202	13.2907	9.38438	17.37	6.64293	11.552	10.8674	7.488	4.57766
Cer-1P C26:0	0.000504246	1.52064	4.4539	1.30753	3.22607	3.01709	4.13275	1.87282	10.3448	2.42007	1.82064	4.16894	1.6279	2.84866
Cer-1P C26:1	0.00166681	0.0156257	0.0394227	0.0309766	0.00127397	0.00672776	0.00634385	0.0116073	0.0408943	0.0078084	0.021923	0.0124426	0.0144756	0.0130784
	0.00226598	0.0230911	0.00868523	0.187389	0.0117943	0.0447842	0.0484187	0.229917	0.179651	0.00606274	0.0553577	0.0867713	0.0766002	0.0861071
	Normalized Levels (pmol/mg)
	Cre+;+/+				Cre+;fl/fl						Average		SD
Sphingosine	Mouse 1	Mouse 2	Mouse 3	Mouse 4	Mouse 1	Mouse 2	Mouse 3	Mouse 4	Mouse 5	Mouse 6	Cre+;+/+	Cre+;fl/fl	Cre+;+/+	Cre+;fl/fl
Total Sphingosine	110.62	56.8788	90.6517	115.723	125.75	50.9702	51.7524	41.0765	59.7168	44.4324	93.4684	62.283	23.1094	28.9881
Total Sphingosine-1-phosphate	0.50412	0.352628	0.819274	1.19213	0.593769	0.439301	0.624859	0.330265	0.611724	0.629078	0.717038	0.538166	0.321829	0.11349
