# Supplementary material for: SMPDL3b modulates insulin receptor signaling in diabetic kidney disease
Source: Nat Commun. 2019 Jun 19;10:2692. doi: 10.1038/s41467-019-10584-4 (PMC6584700; doi:10.1038/s41467-019-10584-4)
Supplement: Supplementary file 8 — Supplementary Data 5 [file 41467_2019_10584_MOESM8_ESM.xlsx]

## Sheet: Lipidomics analysis
Supplementary Data 5. Lipidomic analysis of sphingolipids in kidney cortexes of control and type 2 diabetic podocyte-specific Smpdl3b deficient mice, related to Figure 5.
	Normalized Levels (pmol/mg)
	Cre+;+/+;+/+			Cre+;+/+;fl/fl			Cre+;db/db;+/+			Cre+;db/db;fl/fl			Average				SD
Sphingomyelin species	Mouse 1	Mouse 2	Mouse 3	Mouse 1	Mouse 2	Mouse 3	Mouse 1	Mouse 2	Mouse 3	Mouse 1	Mouse 2	Mouse 3	Cre+;+/+;+/+	Cre+;+/+;fl/fl	Cre+;db/db;+/+	Cre+;db/db;fl/fl	Cre+;+/+;+/+	Cre+;+/+;fl/fl	Cre+;db/db;+/+	Cre+;db/db;fl/fl
SM C14:0	108.423	115.342	148.29	145.547	139.618	105.882	124.801	187.78	149.874	171.542	109.487	70.377	124.018	130.349	154.152	117.135	17.3934	17.4691	25.8881	41.653
SM C16:0	15326.9	13899.7	20575.3	19051.5	16160.5	14348.2	13847	17070.4	14453	22314.8	12275.5	8169.31	16600.6	16520	15123.5	14253.2	2870.26	1936.89	1398.74	5941.81
SM C18:0	766.783	631.723	810.102	772.831	832.503	621.064	341.226	404.446	266.836	472.076	399.671	429.459	736.203	742.133	337.502	433.735	75.9655	89.0071	56.2408	29.7134
SM C18:1	531.307	464.293	694.175	587.569	688.348	524.491	294.49	434.07	266.48	344.673	298.454	303.136	563.258	600.136	331.68	315.421	96.5304	67.4821	73.298	20.7724
SM C20:0	717.914	651.772	875.596	748.784	862.65	684.044	379.62	550.771	367.506	693.444	449.67	506.021	748.427	765.159	432.632	549.712	93.8887	73.8291	83.6828	104.205
SM C20:1	122.695	127.336	188.266	158.222	171.384	126.382	60.7193	108.556	58.1382	74.2027	53.6333	61.7046	146.099	151.996	75.8046	63.1802	29.8769	18.892	23.1829	8.462
SM C22:0	2691.34	2294.36	3507.24	3029.51	2928.24	2484.41	1826.89	2757.32	1735.79	2755.72	2037.71	2014.6	2830.98	2814.05	2106.67	2269.34	504.909	236.73	461.584	344.049
SM C22:1	1052.77	945.886	1460.7	1183.97	1191.21	991.656	806.572	1548.59	775.757	892.087	754.943	776.766	1153.12	1122.28	1043.64	807.932	221.826	92.411	357.277	60.1698
SM C24:0	4837.35	3992.75	5732.94	5206.61	4612.07	4121.47	3535.48	4731.29	3064.12	4580.53	4101.48	3836.32	4854.35	4646.72	3776.97	4172.77	710.531	443.683	701.713	307.976
SM C24:1	6827.59	5578.32	8457.05	7767.73	6975.47	6130.5	6425.26	9881.3	5787.26	7657.18	6663.14	7047.97	6954.32	6957.9	7364.6	7122.76	1178.65	668.511	1798.53	409.245
SM C26:0	60.9368	53.3794	55.0631	56.0964	53.4921	44.1392	30.471	47.2452	29.0225	55.1248	55.8082	56.3497	56.4598	51.2426	35.5795	55.7609	3.23948	5.13413	8.27001	0.501173
SM C26:1	52.4612	43.9337	57.3013	55.1915	48.6557	43.3837	44.707	61.7759	39.0361	52.7883	57.3791	57.2166	51.2321	49.077	48.5063	55.7947	5.52609	4.82972	9.66439	2.12686
	Normalized Levels (pmol/mg)
	Cre+;+/+;+/+			Cre+;+/+;fl/fl			Cre+;db/db;+/+			Cre+;db/db;fl/fl			Average				SD
Ceramide species	Mouse 1	Mouse 2	Mouse 3	Mouse 1	Mouse 2	Mouse 3	Mouse 1	Mouse 2	Mouse 3	Mouse 1	Mouse 2	Mouse 3	Cre+;+/+;+/+	Cre+;+/+;fl/fl	Cre+;db/db;+/+	Cre+;db/db;fl/fl	Cre+;+/+;+/+	Cre+;+/+;fl/fl	Cre+;db/db;+/+	Cre+;db/db;fl/fl
Cer C14:0	9.54341	8.98945	6.24199	7.00027	9.95552	7.49804	8.06678	7.82739	9.57775	10.6586	10.0296	8.31588	8.25829	8.15128	8.49064	9.66803	1.44356	1.29187	0.774892	0.990001
Cer C16:0	394.07	405.585	373.598	428.11	409.205	435.991	350.743	368.39	288.882	435.761	386.35	384.286	391.084	424.435	336.005	402.132	13.228	11.2399	34.091	23.7943
Cer C18:0	38.5031	32.7942	31.7948	29.5045	53.9406	47.9159	15.8577	21.6033	27.1725	45.596	21.9876	23.2766	34.364	43.787	21.5445	30.2867	2.95504	10.3945	4.61944	10.838
Cer C18:1	48.612	40.2628	44.0497	38.8502	67.9778	41.8023	15.3394	16.473	22.7308	23.4237	19.7747	19.3969	44.3081	49.5434	18.1811	20.8651	3.41345	13.0907	3.25027	1.81575
Cer C20:0	141.706	135.515	121.713	107.818	279.573	233.443	61.6986	80.8839	112.08	218.094	90.8955	116.812	132.978	206.945	84.8873	141.934	8.35699	72.5791	20.7618	54.8828
Cer C20:1	88.2583	94.552	89.0326	80.3107	161.108	85.774	37.9674	41.4496	49.3184	54.3288	38.3692	40.1005	90.6143	109.064	42.9118	44.2662	2.80229	36.8682	4.748	7.15035
Cer C20:4	0.113044	0.184578	0.290938	0.261486	0.906626	0.246693	0.359328	0.182244	1.50605	0.167574	0.62131	1.58532	0.196187	0.471602	0.682539	0.791402	0.0730874	0.307668	0.586778	0.591158
Cer C22:0	111.648	99.3463	99.6796	88.5265	160.934	155.806	90.4301	75.1991	103.219	166.755	128.151	128.905	103.558	135.089	89.6161	141.27	5.72236	32.9909	11.4535	18.0227
Cer C22:1	479.75	487.767	520.876	448.707	658.822	481.53	498.029	422.082	534.42	520.289	574.534	501.353	496.131	529.686	484.844	532.059	17.8009	92.2906	46.8003	31.0134
Cer C24:0	315.466	263.89	286.004	256.343	422.072	393.743	319.25	192.694	196.246	414.793	495.957	453.753	288.453	357.386	236.063	454.834	21.1268	72.3779	58.8399	33.1438
Cer C24:1	1019	893.979	1049.73	957.901	1213.94	972.456	1198.32	949.68	1175.94	1255.04	773.344	953.804	987.57	1048.1	1107.98	994.063	67.3567	117.419	112.309	198.701
Cer C26:0	12.0298	8.87965	8.60489	9.50562	32.2131	11.3347	8.79394	11.4035	12.0152	44.2671	32.0916	41.3844	9.83812	17.6845	10.7376	39.2477	1.55382	10.3004	1.39685	5.1952
Cer C26:1	9.38723	12.6046	10.6912	14.5053	17.54	12.4364	15.2614	8.13775	14.5068	18.6198	28.9662	26.4601	10.8943	14.8273	12.6353	24.6821	1.32131	2.09594	3.19515	4.40703
	Normalized Levels (pmol/mg)
	Cre+;+/+;+/+			Cre+;+/+;fl/fl			Cre+;db/db;+/+									Cre+;db/db;fl/fl									Average				SD
Ceramide-1-phosphate species	Mouse 1	Mouse 2	Mouse 3	Mouse 1	Mouse 2	Mouse 3	Mouse 1	Mouse 2	Mouse 3	Mouse 4	Mouse 5	Mouse 6	Mouse 7	Mouse 8	Mouse 9	Mouse 1	Mouse 2	Mouse 3	Mouse 4	Mouse 5	Mouse 6	Mouse 7	Mouse 8	Mouse 9	Cre+;+/+;+/+	Cre+;+/+;fl/fl	Cre+;db/db;+/+	Cre+;db/db;fl/fl	Cre+;+/+;+/+	Cre+;+/+;fl/fl	Cre+;db/db;+/+	Cre+;db/db;fl/fl
Cer-1P C14:0	0.163645	0.143182	0.173837	0.179023	0.211562	0.160748	0.0522805	0.121005	0.113	0.0203959	0.0134913	0.0134484	0.00551636	0.0688329	0.0173646	0.139921	0.0544091	0.0585726	0.0680991	0.0383368	0.0114593	0.0404949	0.0132988	0.0112509	0.160221	0.183778	0.0472594	0.048427	0.0127469	0.0210157	0.0420213	0.0380705
Cer-1P C16:0	4.18865	3.54449	5.35826	4.20564	4.25517	5.27658	4.42348	6.48757	4.38921	1.42386	1.3162	1.97905	1.55849	2.35946	1.63293	6.61567	3.23648	4.32154	3.08957	1.58427	1.23747	1.81774	1.74048	2.47565	4.3638	4.57913	2.84114	2.90209	0.750755	0.493587	1.71953	1.60441
Cer-1P C18:0	248.315	267.049	357.655	263.3	247.045	335.628	198.631	219.341	144.912	103.524	145.678	117.215	42.2787	137.954	96.8691	447.644	298.858	335.189	223.561	156.815	204.049	172.475	147.463	166.9	291.006	281.991	134.045	239.217	47.7445	38.5031	50.2586	95.7919
Cer-1P C18:1	3.35991	3.10064	4.79028	3.4474	3.40284	3.36095	5.69253	5.04166	4.20481	2.04674	1.61489	1.90169	1.12733	1.8182	1.48219	6.14785	4.18841	5.55795	1.9576	0.835533	0.981175	1.33347	1.71596	1.82449	3.75028	3.40373	2.77001	2.72694	0.74297	0.0352971	1.62051	1.91045
Cer-1P C20:0	3.8051	3.04866	4.51078	3.66126	3.46581	3.98932	4.45438	3.79816	3.74974	2.39804	1.82562	2.12819	0.495159	2.29394	1.57171	5.93562	4.31122	5.1584	1.22728	0.585614	1.19396	1.5421	2.39863	2.41911	3.78818	3.70547	2.52388	2.75244	0.597027	0.215996	1.18268	1.81054
Cer-1P C20:1	0.231614	0.268895	0.243359	0.220037	0.286566	0.228733	0.337682	0.357412	0.262469	0.0686412	0.108798	0.167436	0.103947	0.115811	0.0841826	0.422866	0.365167	0.355305	0.201779	0.0684873	0.0731718	0.086941	0.103144	0.142412	0.247956	0.245112	0.178487	0.202141	0.0155628	0.0295266	0.105321	0.133288
Cer-1P C22:0	2.61915	2.73292	2.54743	2.566	3.10115	2.99611	1.50928	1.43949	2.94535	1.38367	0.796497	0.387748	0.0362801	1.07148	0.820928	2.09352	1.92419	2.30069	0.104803	0.0594335	0.75824	0.715232	0.885072	0.778213	2.63317	2.88775	1.15453	1.06882	0.0763717	0.231521	0.785381	0.787899
Cer-1P C22:1	0.0199987	0.0245455	0.0374497	0.0167714	0.0164868	0.00213648	0.0263293	0.0272551	0.00865353	0.0282601	0.0192347	0.00223843	0.0350928	0.0200067	0.00260673	0.101881	0.0808258	0.075067	0.00238706	0.00787695	0.00742688	0.0126988	0.0315457	0.00854886	0.0273313	0.0117982	0.018853	0.0364731	0.00739167	0.00683286	0.0111764	0.0364042
Cer-1P C24:0	5.99527	5.90732	5.10899	4.89234	5.01292	5.20044	3.41763	2.64548	3.89351	5.85803	3.69726	1.61957	1.63793	1.8074	2.04017	3.30236	4.44545	3.18453	0.706431	0.30546	1.45613	1.76043	1.74675	0.895437	5.67053	5.03523	2.95744	1.97811	0.398689	0.126767	1.3267	1.30202
Cer-1P C24:1	4.58155	2.83668	2.80391	2.34053	5.1454	3.46062	2.8457	2.21867	3.87219	2.40173	1.7052	1.09477	0.375447	1.98772	1.95433	2.53421	2.76486	3.22381	0.659071	0.304103	1.57802	1.81877	1.79886	1.57567	3.40738	3.64885	2.05064	1.80638	0.830372	1.1528	0.940107	0.89046
Cer-1P C26:0	0.0948446	0.0605963	0.0388182	0.0777463	0.119099	0.123054	0.190014	0.185655	0.0961708	0.116548	0.072118	0.0559804	0.0382551	0.0645435	0.0799156	0.15844	0.0987726	0.0981085	0.00309979	0.000131553	0.0184374	0.0140734	0.0549076	0.0395485	0.064753	0.106633	0.0999111	0.0539466	0.0230608	0.0204899	0.0515491	0.0510109
Cer-1P C26:1	0.00924934	0.00517906	0.0424009	0.0198573	0.0219659	0.0074584	0.000265463	0.00217275	0.00990766	0.0234044	0.00514143	0.00302415	0.00247584	0.00522735	0.00274808	0.041334	0.0313556	0.0300892	0.00185664	0.00141864	0.00068884	0.00824828	0.0126025	0.00310192	0.0189431	0.0164272	0.00604079	0.0145217	0.0166702	0.00640004	0.00665737	0.0146876
	Normalized Levels (pmol/mg)
	Cre+;+/+;+/+			Cre+;+/+;fl/fl			Cre+;db/db;+/+			Cre+;db/db;fl/fl			Average				SD
Sphingosine	Mouse 1	Mouse 2	Mouse 3	Mouse 1	Mouse 2	Mouse 3	Mouse 1	Mouse 2	Mouse 3	Mouse 1	Mouse 2	Mouse 3	Cre+;+/+;+/+	Cre+;+/+;fl/fl	Cre+;db/db;+/+	Cre+;db/db;fl/fl	Cre+;+/+;+/+	Cre+;+/+;fl/fl	Cre+;db/db;+/+	Cre+;db/db;fl/fl
Total Sphingosine	264.173	269.993	311.26	228.08	542.448	558.484	315.341	297.162	433.251	485.348	362.699	627.348	281.809	443.004	348.584	491.798	20.9602	152.115	60.3267	108.139
Total Sphingosine-1-phosphate	0.167762	0.143196	0.105202	0.181373	0.162867	0.45629	0.0650539	0.179686	0.227345	0.11263	0.163893	0.137615	0.13872	0.266844	0.157362	0.138046	0.0257353	0.134172	0.0681097	0.0209302
Total dh-Sphingosine	39.0814	33.3146	48.6502	23.8517	43.9713	49.4205	22.518	38.8899	49.9143	56.9406	27.4624	44.2274	40.3487	39.0811	37.1074	42.8768	6.32455	10.9962	11.2553	12.0723
Total dh-Sphingosine-1-phosphate	0.0486059	0.0286086	0.0279299	0.00999459	0.0055298	0.0677755	0.0101717	0.0206998	0.0845349	0.0356354	0.0374774	0.0493111	0.0350481	0.0277666	0.0384688	0.040808	0.00959077	0.0283492	0.032856	0.00605945
